# Supplementary material for: The DNA demethylase TET1 modifies the impact of maternal folic acid status on embryonic brain development
Source: EMBO Rep. 2024 Nov 22;26(1):175–99. doi: 10.1038/s44319-024-00316-1 (PMC11724065; doi:10.1038/s44319-024-00316-1)
Supplement: Supplementary file 6 — Source data Fig. 1 [file 44319_2024_316_MOESM6_ESM.zip]

Archive with 47 entries (32 files):
- Soure data_Figure 1/
- Soure data_Figure 1/Figure 1A/
- Soure data_Figure 1/Figure 1A/WT HET and KO phenotype.xlsx
- Soure data_Figure 1/Figure 1B/
- Soure data_Figure 1/Figure 1B/E10.5/
- Soure data_Figure 1/Figure 1B/E10.5/TP42.2(ko).tif
- Soure data_Figure 1/Figure 1B/E10.5/TP42.2(ko)front.tif
- Soure data_Figure 1/Figure 1B/E10.5/TP42.3(het).tif
- Soure data_Figure 1/Figure 1B/E10.5/TP42.5(wt).tif
- Soure data_Figure 1/Figure 1B/E11.5/
- Soure data_Figure 1/Figure 1B/E11.5/TP46.10(wt).tif
- Soure data_Figure 1/Figure 1B/E11.5/TP46.12(ko).tif
- Soure data_Figure 1/Figure 1B/E11.5/TP46.12(ko)front.tif
- Soure data_Figure 1/Figure 1B/E11.5/TP46.6(het).tif
- Soure data_Figure 1/Figure 1B/E12.5/
- Soure data_Figure 1/Figure 1B/E12.5/TP39.2(het).tif
- Soure data_Figure 1/Figure 1B/E12.5/TP39.6(ko).tif
- Soure data_Figure 1/Figure 1B/E12.5/TP39.6(ko)front.tif
- Soure data_Figure 1/Figure 1B/E12.5/TP39.8(wt).tif
- Soure data_Figure 1/Figure 1B/E9.5/
- Soure data_Figure 1/Figure 1B/E9.5/TP15_7(ko).tif
- Soure data_Figure 1/Figure 1B/E9.5/TP15_7(ko)front.tif
- Soure data_Figure 1/Figure 1B/E9.5/TP15_9(wt).tif
- Soure data_Figure 1/Figure 1B/E9.5/TP27.7(het).tif
- Soure data_Figure 1/Figure 1C/
- Soure data_Figure 1/Figure 1C/ko/
- Soure data_Figure 1/Figure 1C/ko/TP15_11 dorsal.tif
- Soure data_Figure 1/Figure 1C/ko/TP15_11 slide 5 (3).tif
- Soure data_Figure 1/Figure 1C/ko/TP15_11 slide 5 (4).tif
- Soure data_Figure 1/Figure 1C/ko/TP15_8 frontal.tif
- Soure data_Figure 1/Figure 1C/ko/TP15_8 right.tif
- Soure data_Figure 1/Figure 1C/ko/TP15_8 slide 3 (2).tif
- Soure data_Figure 1/Figure 1C/ko/TP15_8 slide 3 (5).tif
- Soure data_Figure 1/Figure 1C/wt/
- Soure data_Figure 1/Figure 1C/wt/TP31_3 right anterior wt.tif
- Soure data_Figure 1/Figure 1C/wt/TP31_3slide2_4(w).tif
- Soure data_Figure 1/Figure 1C/wt/TP31_3slide2_8(w).tif
- Soure data_Figure 1/Figure 1D/
- Soure data_Figure 1/Figure 1D/CR-length.xlsx
- Soure data_Figure 1/Figure 1E/
- Soure data_Figure 1/Figure 1E/KO phenotype.xlsx
- Soure data_Figure 1/Figure 1G/
- Soure data_Figure 1/Figure 1G/FA or Met injection.xlsx
- Soure data_Figure 1/Figure 1H/
- Soure data_Figure 1/Figure 1H/FA ion abundance.xlsx
- Soure data_Figure 1/Figure 1I/
- Soure data_Figure 1/Figure 1I/Belgiumexp1_FA_rescue_2wayANOVA_filtered_mean.csv
