# Supplementary material for: The DNA demethylase TET1 modifies the impact of maternal folic acid status on embryonic brain development
Source: EMBO Rep. 2024 Nov 22;26(1):175–99. doi: 10.1038/s44319-024-00316-1 (PMC11724065; doi:10.1038/s44319-024-00316-1)
Supplement: Supplementary file 6 — Source data Fig. 1 [file 44319_2024_316_MOESM6_ESM.zip › Soure data_Figure 1/Figure 1A/WT HET and KO phenotype.xlsx]

## Sheet: counts
	WT embryos
	Normal	NTDs
B6	28	0
CD1	17	0
	HET embryos
	Normal	NTDs
B6	50	0
CD1	45	0
	KO embryos
	Normal	NTDs
B6	23	9
CD1	7	15

## Sheet: fraction of total
	WT embryos
	Normal	NTDs
B6	100	0
CD1	100	0
	HET embryos
	Normal	NTDs
B6	100	0
CD1	100	0
	KO embryos
	Normal	NTDs
B6	71.875	28.125
CD1	31.8182	68.1818
