# Supplementary material for: The DNA demethylase TET1 modifies the impact of maternal folic acid status on embryonic brain development
Source: EMBO Rep. 2024 Nov 22;26(1):175–99. doi: 10.1038/s44319-024-00316-1 (PMC11724065; doi:10.1038/s44319-024-00316-1)
Supplement: Supplementary file 6 — Source data Fig. 1 [file 44319_2024_316_MOESM6_ESM.zip › Soure data_Figure 1/Figure 1D/CR-length.xlsx]

## Sheet: Tabelle1
WT	HET	KO
0.815848	0.78994	0.770636
0.796798	0.811276	0.735838
0.815594	0.846582	0.75692
0.801878	0.812038	0.661416
0.774192	0.791718	0.744728
0.802894	0.732536	0.707644
0.675386	0.73152	0.756412
0.779526	0.751586	0.675386
0.74168	0.769366	0.70104
0.799846	0.786892	0.783082
0.71501	0.74041	0.799846
0.714756	0.758698	0.525272
0.767842	0.748792	0.596138
0.785876	0.76073	0.630174
0.81534	0.787908	0.684022
0.720344	0.733298	0.687578
0.710692	0.740664	0.704596
0.78105	0.729996	0.688086
0.75692	0.73787	0.6985
0.681736	0.780288	0.738124
0.755142	0.78486	0.738124
0.709676	0.80899	0.767842
0.758444	0.664718	0.788924
0.763016	0.738124	0.748538
0.787146	0.811784	0.68072
0.839724	0.819912	0.667766
0.847344	0.82169	0.649478
0.798068	0.780796	0.560578
0.824992	0.78359	0.680974
0.788162	0.804164	0.637794
0.832612	0.72644	0.64262
0.742188	0.735076	0.719328
0.659892	0.697992	0.79375
	0.78613	0.796036
	0.757936	0.740918
	0.7239	0.758698
	0.764286	0.765048
	0.817118	0.767588
	0.711962	0.689356
	0.74041
	0.67818
