# Supplementary material for: The DNA demethylase TET1 modifies the impact of maternal folic acid status on embryonic brain development
Source: EMBO Rep. 2024 Nov 22;26(1):175–99. doi: 10.1038/s44319-024-00316-1 (PMC11724065; doi:10.1038/s44319-024-00316-1)
Supplement: Supplementary file 6 — Source data Fig. 1 [file 44319_2024_316_MOESM6_ESM.zip › Soure data_Figure 1/Figure 1E/KO phenotype.xlsx]

## Sheet: counts
	KO embryos
	Normal	NTDs
n5-9	3	12
n13	9	2

## Sheet: fraction of total
	KO embryos
	Normal	NTDs
n5-9	20	80
n13	81.8182	18.1818
