# Supplementary material for: The DNA demethylase TET1 modifies the impact of maternal folic acid status on embryonic brain development
Source: EMBO Rep. 2024 Nov 22;26(1):175–99. doi: 10.1038/s44319-024-00316-1 (PMC11724065; doi:10.1038/s44319-024-00316-1)
Supplement: Supplementary file 6 — Source data Fig. 1 [file 44319_2024_316_MOESM6_ESM.zip › Soure data_Figure 1/Figure 1G/FA or Met injection.xlsx]

## Sheet: FA
counts	KO embryos
	Normal	NTDs
PBS	13	41
FA	8	48
fraction of total	KO embryos
	Normal	NTDs
PBS	24.0741	75.9259
FA	14.2857	85.7143

## Sheet: Met
counts	KO embryos
	Normal	NTDs
PBS	12	27
Met	13	25
fraction of total	KO embryos
	Normal	NTDs
PBS	30.7692	69.2308
Met	34.2105	65.7895
