# Supplementary material for: The DNA demethylase TET1 modifies the impact of maternal folic acid status on embryonic brain development
Source: EMBO Rep. 2024 Nov 22;26(1):175–99. doi: 10.1038/s44319-024-00316-1 (PMC11724065; doi:10.1038/s44319-024-00316-1)
Supplement: Supplementary file 6 — Source data Fig. 1 [file 44319_2024_316_MOESM6_ESM.zip › Soure data_Figure 1/Figure 1H/FA ion abundance.xlsx]

## Sheet: Tabelle1
	WT				KO
PBS	6286.55	8393.5	5495.68	5066.18	5232.22	3917.51	3197.9	6910.66	8969.66	6527.86	7297.56
FA	9759.9	7149.9	11920.1	11684.9	5728.27	8367.9	7793.61	13688.8	10159.4	7667.24
