# Supplementary material for: The DNA demethylase TET1 modifies the impact of maternal folic acid status on embryonic brain development
Source: EMBO Rep. 2024 Nov 22;26(1):175–99. doi: 10.1038/s44319-024-00316-1 (PMC11724065; doi:10.1038/s44319-024-00316-1)
Supplement: Supplementary file 6 — Source data Fig. 1 [file 44319_2024_316_MOESM6_ESM.zip › Soure data_Figure 1/Figure 1I/Belgiumexp1_FA_rescue_2wayANOVA_filtered_mean.csv]

Super.pathway	Sub.Pathway	Compound.Name	Formula	Mass	RT	LCMS.mode	CAS.ID	KO_1_NTD_PBS_F	KO_2_NTD_PBS_M	KO_3_NTD_PBS_M	KO_4_NTD_PBS_F	KO_12_NTD_FA_F	KO_13_NTD_FA_M	KO_16_normal_FA_M	KO_17_normal_FA_M	KO_18_normal_FA_F	KO_19_normal_FA_M	KO_5_normal_PBS_F	KO_6_normal_PBS_M	KO_7_normal_PBS_F	wt_10_normal_PBS_F	wt_11_normal_PBS_M	wt_8_normal_PBS_F	wt_9_normal_PBS_M	wt_20_normal_FA_M	wt_21_normal_FA_M	wt_22_normal_FA_F	wt_23_normal_FA_F	p_value_inter	PBS_WT	PBS_KO	FA_WT	FA_KO
lipid metabolism	phospho	PAF C18	C28 H58 N O7 P	551.3908	7.56	ANPPOS	79549-26-1	11773.93197	1062.176912	5474.590218	15147.05526	2335.63273	18102.55213	9268.24729	15648.25995	10479.52903	2222.695821	20766.96861	8499.819886	1491.438127	3309.975752	1464.658833	2164.874792	1796.91223	21504.07117	8375.599758	15411.23075	16237.46416	0.032201403	2184.105402	9173.711569	15382.09146	9676.152825
lipid metabolism	phospho glycerophospholipid	PAF C18:1	C28 H56 N O7 P	549.3755	7.62	ANPPOS	86288-90-1	26491.49576	2036.57318	25195.57748	33717.46249	7642.528937	48814.30713	30482.0484	33984.4407	32384.87249	9764.834737	53883.09895	18143.97227	4934.5845	12938.30173	11552.03002	8689.594086	5477.942529	49376.47359	28026.44679	45736.36312	45183.55815	0.037855436	9664.467091	23486.10923	42080.71041	27178.83873
lipid metabolism	phospho Platelet-activating Factor C-16	PAF C16	C26 H54 N O7 P	523.3633	7.76	ANPPOS	74389-68-7	4360860.334	953382.144	3017800.994	5834464.319	1182343.873	5103376.048	3121941.367	4908549.106	3786074.312	737302.0972	6493820.22	2001605.475	1135156.407	1606569.866	1476182.35	1460662.622	1050990.954	6667095.587	3138708.397	6300686.401	5740904.319	0.015668721	1398601.448	3399584.27	5461848.676	3139931.134
lipid metabolism	(porcine) Cannabinoid Signalling (porcine) PEA, agonist of CB2 receptor	Palmitoyl ethanolamide	C18 H37 N O2	299.2813	1.1	ANPPOS	544-31-0	23916.78525	19197.24056	42162.24966	16724.83792	10590.4916	21169.95111	21971.47806	20980.10003	24373.51128	4802.498515	25398.08051	18817.08636	13474.77896	16703.89842	24683.32083	15811.12753	14339.28595	24841.20518	48760.4828	39752.11757	39482.12247	0.003248009	17884.40818	22813.00846	38208.98201	17314.67177
Cofactor, vitamin and antioxidant metabolism	Vitamin E metabolism	Tocopherol	C29 H50 O2	430.3739	0.97	ANPPOS	59-02-9	126740.582	102840.7348	96524.12711	97916.50498	36075.82404	86865.42512	107046.0023	108812.1166	86407.01617	26809.26118	66628.30535	145829.2294	44522.5288	84996.20072	65011.53899	60100.13299	51215.63845	208004.1075	103511.1413	100212.6435	113099.7337	0.014422391	65330.87779	97286.00178	131206.9065	75335.9409
lipid metabolism	Bile acid biosynthesis	Taurodeoxycholate	C26 H45 N O6 S	499.3066	0.99	ANPPOS		4996.263098	3090.23838	2063.500577	4384.310102	1118.024717	5216.054215	1762.318516	3884.616684	3897.873784	3623.471025	4431.644632	3124.826567	386.7203166	1868.059893	2162.723696	2581.638904	1133.896663	3979.972288	5661.215842	4354.690332	7614.739503	0.018234721	1936.579789	3211.071953	5402.654491	3250.393157
lipid metabolism	Carnitine metabolism	Stearoylcarnitine	C25 H49 N O4	427.3648	7.32	ANPPOS		1835927.291	676695.3805	932247.9816	2845127.207	475206.336	2271010.642	1235366.826	1626039.229	1325416.911	438169.9133	3311100.845	1008831.767	507614.3613	760189.8533	566890.2084	709364.0729	532309.5141	2030032.51	2719110.623	1744700.161	1543986.576	0.026720299	642188.4122	1588220.69	2009457.468	1228534.976
lipid metabolism	Carnitine metabolism	Dodecanoylcarnitine	C19 H37 N O4	343.2715	7.8	ANPPOS	25518-54-1	328017.3365	65018.34184	140903.8595	358141.4944	51919.38184	301169.934	191935.9983	184898.2238	260904.5768	78219.48979	596942.3852	87256.67185	58580.32922	75083.8808	87092.98008	58608.66855	45223.06469	203710.2737	535767.9911	369774.8303	217694.7101	0.026746715	66502.14853	233551.4884	331736.9513	178174.6008
lipid metabolism	Carnitine metabolism	Oleoylcarnitine	C25 H47 N O4	425.3511	7.32	ANPPOS		15595085.18	4641539.862	7131042.987	15356844.57	2872123.264	12341626.21	10349955.17	13705191.84	8717127.964	3368936.666	19835573.91	7113645.72	3715112.205	7600886.184	5622596.411	4340263.794	2766920.367	9812893.818	17722073.21	16272561.1	10439777.91	0.029790843	5082666.689	10484120.63	13561826.51	8559160.186
lipid metabolism	Carnitine metabolism	Methylglutarylcarnitine	C11 H19 N O6	261.1215	11.02	ANPPOS		272804.5181	1349179.214	2923699.496	195753.1932	1490209.349	454169.9042	1000928.003	405196.8917	1064908.603	26759.68133	622554.6977	890424.7386	1718578.319	2275589.045	3108622.008	2426918.021	2696498.109	745134.7082	532346.5582	1253501.172	818184.6258	0.034051948	2626906.796	1138999.168	837291.7661	740362.072
lipid metabolism	Carnitine metabolism	Palmitoylcarnitine	C23 H45 N O4	399.3348	7.4	ANPPOS		3027291.848	600680.8375	1506308.956	4323961.081	545873.5879	3612129.664	2092679.827	2274490.845	2956523.458	696432.1672	6073750.76	1197102.869	685514.8863	873164.0221	818129.7565	700437.9751	678461.1621	2033743.861	5734605.897	4115294.671	1694460.093	0.048247686	767548.229	2487801.605	3394526.131	2029688.258
Others	Carnitine metabolism	3-OH-Stearoylcarnitine	C25 H49 N O5	443.3582	7.84	ANPPOS		232159.4701	70368.2647	116262.6742	251170.153	51490.05951	263523.6015	175719.375	183632.9225	253246.3953	47084.75729	416018.3937	93509.60094	56707.25717	88013.3902	69002.76254	59971.05966	46643.41449	209515.4046	339276.1908	298645.2892	202355.4616	0.027944882	65907.65672	176599.402	262448.0866	162449.5185
lipid metabolism	Cholesterol metabolism	Cholesteryl Acetate	C29 H48 O2	428.366	0.97	ANPPOS	604-35-3	1358810.06	822566.5232	1010175.612	1627365.582	296070.9734	1227637.737	979752.8501	1405816.406	906916.4594	206455.447	820055.4307	1984220.712	489359.5033	774884.0452	497130.5518	730314.9262	583547.9214	3134856.381	1305701.281	1330687.502	1312498.828	0.010785942	646469.3612	1158936.203	1770935.998	837108.3122
lipid metabolism	Fatty acid metabolism	10(Z)-Heptadecenoic acid	C17 H32 O2	268.2404	1.03	ANPNEG	29743-97-3	1484.910795	887.1672552	3792.621287	NA	1477.60144	NA	2285.057369	317.6015709	2498.230238	2246.140334	591.3710164	NA	317.4217473	3934.620745	4533.551906	1661.52432	230.4830033	225.2151607	673.3772765	615.0256776	417.0168169	0.042005521	2590.044994	1414.69842	482.6587329	1764.92619
lipid metabolism	Fatty acid metabolism	5,8,11-Eicosatriynoic acid	C20 H28 O2	300.1949	1.1	ANPNEG	13488-22-7	4694.629439	4769.324423	2472.181079	6866.0342	9794.153028	8508.480133	4632.86769	8267.1258	4595.39955	6409.786167	3716.79323	7703.258399	6790.478564	4096.616619	4034.319109	8663.14142	6844.023208	5610.944634	3854.407018	2266.507363	3889.648177	0.04920641	5909.525089	5287.528476	3905.376798	7034.635395
lipid metabolism	Glycerophospholipid metabolism	LPC 18:0	C26 H54 N O7 P	523.3633	7.76	ANPPOS		4255824.731	866645.3095	2847469.95	5764906.538	1058031.172	4978951.242	2949120.164	4748306.551	3659926.566	716790.5666	6357778.37	1809673.288	1044123.103	1519931.646	1396127.316	1315034.871	971180.2797	6430560.708	3086400.403	6136413.424	5585889.172	0.015830526	1300568.528	3278060.184	5309815.927	3018521.044
lipid metabolism	Glycerophospholipid metabolism	LPC 18:2	C26 H50 N O7 P	519.3313	7.85	ANPPOS		913603.5113	444505.1536	524903.8799	849705.9199	401716.6706	759687.2034	666761.9969	1094687.254	736656.4802	162948.6923	831668.7976	481276.3916	422266.499	517895.8436	362436.0786	445190.2508	292144.1252	1208444.82	541678.2953	1189740.081	1030634.88	0.020335546	404416.5746	638275.7361	992624.5191	637076.3829
lipid metabolism	Glycerophospholipid metabolism	LPC 18:1	C26 H52 N O7 P	521.3476	7.8	ANPPOS		1424700.502	455941.1797	1533210.261	2277150.933	548095.2725	2791744.935	1568557.358	2662276.006	1910243.818	355060.8586	3043175.809	1174439.522	666685.2351	811202.7419	821883.7696	767015.2601	540880.3208	2851442.38	1702940.229	2964176.373	3223107.703	0.025290814	735245.5231	1510757.635	2685416.671	1639329.708
lipid metabolism	Glycerophospholipid metabolism	LPC 16:0	C24 H50 N O7 P	495.333	7.9	ANPPOS		7874274.837	5439233.882	8967670.961	8865690.765	5232886.038	9030406.71	8956636.431	10150959.94	10032179.22	1088966.612	12493654.34	6867621.792	6502454.801	6808796.723	7304409.277	6967296.206	5392138.84	12546743.03	7741949.06	12368054.88	12333546.82	0.034729453	6618160.262	8144371.625	11247573.45	7415339.159
lipid metabolism	Glycerophospholipid metabolism	LPE 18:0	C23 H48 N O7 P	481.3151	5.09	ANPPOS		266345.438	106658.2411	267221.0474	286789.159	91357.2779	149535.522	80832.42583	165174.8543	494074.1777	97798.96655	430619.9767	134236.9829	90373.82925	80547.44148	168235.0944	149494.1167	104409.3814	292949.1993	317443.8619	218277.9751	522490.3289	0.03585534	125671.5085	226034.9535	337790.3413	179795.5374
lipid metabolism	Glycerophospholipid metabolism/acylglycerol	1-Hexadecyl-2-arachidonoyl-glycerol	C39 H70 O4	602.5001	1.06	ANPNEG		921.1967785	1621.323346	1828.974799	502.7384666	779.132322	1053.21219	1390.024555	514.6168104	2140.956629	4026.135508	888.6388456	1300.549915	278.0799103	581.5335949	932.1126116	461.9219068	328.1607416	1431.847063	2932.55422	4242.643914	4943.961194	0.027642914	575.9322137	1048.786009	3387.751598	1650.679669
lipid metabolism	Glycerophospholipid metabolism/PAF	2-DCHA-PAF	C46 H86 N O7 P	795.6054	6.46	ANPPOS		181930.6941	153336.5062	180891.698	121471.605	79735.49948	117551.5802	169606.6855	189614.5741	144815.5048	121075.3356	142464.0821	157876.7436	72383.70166	120288.4777	73881.4555	89914.14434	68729.31534	137645.8545	137509.5631	161369.3437	155192.083	0.037832168	88203.34822	144336.433	147929.2111	137066.5299
Amino acids	Glycine, serine and threonine metabolism	Betaine	C5 H11 N O2	117.0799	8.98	ANPPOS	107-43-7	74795302.58	50827156.53	86800649.54	76790113.89	72075973.62	94819784.03	63101230.53	82080177.44	60964523.25	33250766.87	78860916.14	64711116.57	49574532.86	66573409.35	74108928.93	56934419.22	52645765.41	104750740.9	86904672.29	89014602.45	99841889.48	0.024809834	62565630.73	68908541.16	95127976.28	67715409.29
Glycylate and dicarboxylate metabolism	Glyoxylic or Ascorbic acid metabolism	Oxalic Acid	C2 H2 O4	89.9959	7.13	ANPNEG	144-62-7	351220.3223	425628.0143	535299.1663	448451.7585	560878.4596	297382.3988	475798.4405	420476.1819	NA	NA	559418.53	768864.5317	381809.6848	423712.927	506619.6776	642292.4946	414006.8318	756479.9063	595657.98	600506.8436	603279.3102	0.033032993	496657.9828	495813.144	638981.01	438633.8702
Amino acids	Lysine degradation, Collagen synthesis	DL-5-hydroxylysine	C6 H14 N2 O3	162.1021	21.86	ANPPOS	13204-98-3	512.6219617	93218.37425	76743.75426	209.528288	34527.05888	1563.573806	34383.44908	6889.337408	8059.47656	NA	799.7393902	24733.55596	78753.39586	80214.3133	88195.34809	92626.22767	93905.61374	4031.184694	720.135651	9743.959661	3769.657049	0.024349279	88735.3757	39281.56714	4566.234264	17084.57915
Others	N/A	Cinchonic Acid	C10 H7 N O2	173.0538	2.16	ANPNEG	486-74-8	1062.613357	NA	NA	1965.470275	NA	3078.466682	NA	918.5009387	2179.352896	7983.891155	NA	3855.425815	856.925499	6462.886222	7139.6322	567.7536517	1059.336933	363.4915298	NA	NA	653.551429	0.036279761	3807.402252	1935.108737	508.5214794	3540.052918
Purine and pyrimidine metabolism/nucleotide metabolism	Nucleotide methylation	1-Methylguanine	C6 H7 N5 O	165.0653	2.74	ANPPOS	938-85-2	255208.2489	325537.3216	611693.7616	253213.4809	423767.834	250192.6861	171337.494	184284.335	283590.7402	67149.85154	423153.4995	357605.2363	373826.9151	364812.5699	388964.88	403487.0304	131598.829	422493.7643	417814.4337	348049.3691	439868.9147	0.039928869	322215.8273	371462.6377	407056.6205	230053.8235
Amino acids	Polyamine metabolism	N1-Acetylspermidine	C9 H21 N3 O	187.1684	22.4	ANPPOS	14278-49-0	162011.974	632505.1205	575917.8679	205891.9469	793123.8421	408455.2769	459044.2387	305506.9514	338846.2317	31214.34922	201869.0878	496375.6262	762775.9196	792496.3836	734116.2943	920097.5845	882535.9878	469527.943	237651.9476	384257.2711	372875.3173	0.034457795	832311.5626	433906.7918	366078.1198	389365.1483
Purine and pyrimidine metabolism/nucleotide metabolism	Purine metabolism	Inosine 5'-monophosphate	C10 H13 N4 O8 P	348.0576	8.66	ANPPOS	131-99-7	1883.595811	NA	5558.247298	NA	2551.116568	2494.635386	860.0666881	505.6705696	9201.186136	NA	2321.092441	13172.87909	8088.00405	17810.54752	26861.75829	35048.95755	81106.74361	759.2208658	560.843647	1995.427211	1177.1639	0.003704071	40207.00174	6204.763738	1123.163906	3122.53507
lipid metabolism	Retinoic acid metabolism	13-cis Retinoic acid	C20 H28 O2	300.1949	1.1	ANPNEG	4759-48-2	4694.629439	4769.324423	2472.181079	6866.0342	9609.944785	8508.480133	4632.86769	8267.1258	4595.39955	6409.786167	3716.79323	7703.258399	6542.714329	4096.616619	4034.319109	8165.112803	6844.023208	5610.944634	3854.407018	2266.507363	3889.648177	0.049048057	5785.017935	5252.133586	3905.376798	7003.934021
lipid metabolism	Retinoic acid metabolism	9-cis Retinoic acid	C20 H28 O2	300.1949	1.1	ANPNEG	05300-03-8	4694.629439	4769.324423	2472.181079	6866.0342	9609.944785	8378.34748	4632.86769	8267.1258	4595.39955	6409.786167	3716.79323	7703.258399	6542.714329	4096.616619	4034.319109	8165.112803	6844.023208	5610.944634	3854.407018	2266.507363	3889.648177	0.049639777	5785.017935	5252.133586	3905.376798	6982.245245
lipid metabolism	Steroid hormone biosynthesis	Cholesterol sulfate	C27 H46 O4 S	466.3117	0.64	ANPNEG	1256-86-6	1460595.02	1946897.928	2732524.108	3643362.292	3265613.857	3131802.105	1964286.401	2141001.861	1470950.615	872131.8692	3142527.866	3863914.652	2413039.847	2128109.376	4221048.774	2916308.984	2686974.267	5937984.495	3384375.331	3396784.17	4230435.916	0.046598947	2988110.35	2743265.959	4237394.978	2140964.451
Amino acids	Tryptophan metabolism	Indoxyl Sulfate	C8 H7 N O4 S	213.0104	0.65	ANPNEG	2642-37-7	37180.81396	41949.7429	69610.86825	66309.00148	98337.66642	86712.12596	117873.787	95079.59021	65475.13983	24015.90246	117915.0717	77809.43282	82328.23387	36353.36651	95996.119	48756.50206	89551.46482	152207.4098	128244.7518	137080.7085	162381.4587	0.01633072	67664.3631	70443.30928	144978.5822	81249.03531
Others		4-Hydroxyphenylretinamide	C26 H33 N O2	391.2459	1	ANPPOS	65646-68-6	21553.12172	10136.25577	8631.620426	14868.55267	6181.071737	10760.86644	7712.716466	12068.49053	7006.400922	8934.469289	33149.94449	6899.09468	23698.15731	9292.64178	NA	NA	NA	10361.42484	10119.92072	17051.51018	13147.52334	0.004405345	9292.64178	16990.96387	12670.09477	8777.335897
