# Supplementary material for: The DNA demethylase TET1 modifies the impact of maternal folic acid status on embryonic brain development
Source: EMBO Rep. 2024 Nov 22;26(1):175–99. doi: 10.1038/s44319-024-00316-1 (PMC11724065; doi:10.1038/s44319-024-00316-1)
Supplement: Supplementary file 7 — Source data Fig. 2 [file 44319_2024_316_MOESM7_ESM.zip]

Archive with 15 entries (11 files):
- Soure data_Figure 2/
- Soure data_Figure 2/Figure 2B/
- Soure data_Figure 2/Figure 2B/CD1 phenotype.xlsx
- Soure data_Figure 2/Figure 2C/
- Soure data_Figure 2/Figure 2C/129S6cg phenotype.xlsx
- Soure data_Figure 2/Figure 2D/
- Soure data_Figure 2/Figure 2D/129FATP54.5-delayed-0.1ppm-ko.tif
- Soure data_Figure 2/Figure 2D/129S6FA TP16.7-NTD-0.1ppm-het.tif
- Soure data_Figure 2/Figure 2D/129S6FA TP35.9-malformed-0.1ppm-ko.tif
- Soure data_Figure 2/Figure 2D/129S6FA TP50.2-brain malformed severe-0.1-het.tif
- Soure data_Figure 2/Figure 2D/129S6FA TP57.5-NTD-3ppm-ko.tif
- Soure data_Figure 2/Figure 2D/129S6FA_TP40.3-normal-3ppm-wt.tif
- Soure data_Figure 2/Figure 2D/129S6FA_TP41.7-brain malformed mild-30ppm-het.tif
- Soure data_Figure 2/Figure 2D/129S6FA_TP41.7-dorsal.tif
- Soure data_Figure 2/Figure 2D/129S6FA_TP41.7-front.tif
