# Supplementary material for: The DNA demethylase TET1 modifies the impact of maternal folic acid status on embryonic brain development
Source: EMBO Rep. 2024 Nov 22;26(1):175–99. doi: 10.1038/s44319-024-00316-1 (PMC11724065; doi:10.1038/s44319-024-00316-1)
Supplement: Supplementary file 7 — Source data Fig. 2 [file 44319_2024_316_MOESM7_ESM.zip › Soure data_Figure 2/Figure 2B/CD1 phenotype.xlsx]

## Sheet: wt
counts	Gross malformation	Delayed (18-19)	Normal (19-20)	Brain malformation	NTDs
30ppm+SST	0	0	21	0	0
3ppm+SST	0	0	10	0	0
0.1ppm+SST	0	0	54	0	0
animalium diet	0	0	31	0	0
fraction pf total	Gross malformation	Delayed (18-19)	Normal (19-20)	Brain malformation	NTDs
30ppm+SST	0	0	100	0	0
3ppm+SST	0	0	100	0	0
0.1ppm+SST	0	0	100	0	0
animalium diet	0	0	100	0	0

## Sheet: het
counts	Gross malformation	Delayed (18-19)	Normal (19-20)	Brain malformation	NTDs
30ppm+SST	1	0	27	1	0
3ppm+SST	0	0	16	0	0
0.1ppm+SST	4	3	66	2	0
animalium diet	0	0	61	0	0
fraction pf total	Gross malformation	Delayed (18-19)	Normal (19-20)	Brain malformation	NTDs
30ppm+SST	3.44828	0	93.1034	3.44828	0
3ppm+SST	0	0	100	0	0
0.1ppm+SST	5.33333	4	88	2.66667	0
animalium diet	0	0	100	0	0

## Sheet: ko
counts	Gross malformation	Delayed (18-19)	Normal (19-20)	Brain malformation	NTDs
30ppm+SST	0	0	3	1	12
3ppm+SST	0	0	3	0	7
0.1ppm+SST	0	1	16	3	20
animalium diet	0	0	16	0	18
fraction pf total	Gross malformation	Delayed (18-19)	Normal (19-20)	Brain malformation	NTDs
30ppm+SST	0	0	18.75	6.25	75
3ppm+SST	0	0	30	0	70
0.1ppm+SST	0	2.5	40	7.5	50
animalium diet	0	0	47.0588	0	52.9412
