# Supplementary material for: The DNA demethylase TET1 modifies the impact of maternal folic acid status on embryonic brain development
Source: EMBO Rep. 2024 Nov 22;26(1):175–99. doi: 10.1038/s44319-024-00316-1 (PMC11724065; doi:10.1038/s44319-024-00316-1)
Supplement: Supplementary file 7 — Source data Fig. 2 [file 44319_2024_316_MOESM7_ESM.zip › Soure data_Figure 2/Figure 2C/129S6cg phenotype.xlsx]

## Sheet: wt
counts	Gross malformation	Delayed (18-19)	Normal (19-20)	brain malformation	NTDs
30ppm+SST	2	2	26	4	0
3ppm+SST	2	0	22	1	0
0.1ppm+SST	3	0	19	5	0
animalium diet	0	0	22	1	0
fraction pf total	Gross malformation	Delayed (18-19)	Normal (19-20)	brain malformation	NTDs
30ppm+SST	5.88235	5.88235	76.4706	11.7647	0
3ppm+SST	8	0	88	4	0
0.1ppm+SST	11.1111	0	70.3704	18.5185	0
animalium diet	0	0	95.6522	4.34783	0

## Sheet: het
counts	Gross malformation	Delayed (18-19)	Normal (19-20)	brain malformation	NTDs
30ppm+SST	3	1	38	13	0
3ppm+SST	1	1	35	3	0
0.1ppm+SST	4	2	25	12	3
animalium diet	0	0	37	1	0
fraction pf total	Gross malformation	Delayed (18-19)	Normal (19-20)	brain malformation	NTDs
30ppm+SST	5.45455	1.81818	69.0909	23.6364	0
3ppm+SST	2.5	2.5	87.5	7.5	0
0.1ppm+SST	8.69565	4.34783	54.3478	26.087	6.52174
animalium diet	0	0	97.3684	2.63158	0

## Sheet: ko
counts	Gross malformation	Delayed (18-19)	Normal (19-20)	brain malformation	NTDs
30ppm+SST	1	1	26	2	3
3ppm+SST	0	0	16	1	4
0.1ppm+SST	4	3	21	2	6
animalium diet	0	1	14	2	4
fraction pf total	Gross malformation	Delayed (18-19)	Normal (19-20)	brain malformation	NTDs
30ppm+SST	3.0303	3.0303	78.7879	6.06061	9.09091
3ppm+SST	0	0	76.1905	4.7619	19.0476
0.1ppm+SST	11.1111	8.33333	58.3333	5.55556	16.6667
animalium diet	0	4.7619	66.6667	9.52381	19.0476
