# Supplementary material for: The DNA demethylase TET1 modifies the impact of maternal folic acid status on embryonic brain development
Source: EMBO Rep. 2024 Nov 22;26(1):175–99. doi: 10.1038/s44319-024-00316-1 (PMC11724065; doi:10.1038/s44319-024-00316-1)
Supplement: Supplementary file 8 — Source data Fig. 3 [file 44319_2024_316_MOESM8_ESM.zip]

Archive with 11 entries (5 files):
- Soure data_Figure 3/
- Soure data_Figure 3/Figure 3C/
- Soure data_Figure 3/Figure 3C/FA ion abundance.xlsx
- Soure data_Figure 3/Figure 3D/
- Soure data_Figure 3/Figure 3D/sam sah ratio.xlsx
- Soure data_Figure 3/Figure 3E/
- Soure data_Figure 3/Figure 3E/serine glycine ratio.xlsx
- Soure data_Figure 3/Figure 3F/
- Soure data_Figure 3/Figure 3F/PCA_data.csv
- Soure data_Figure 3/Figure 3G/
- Soure data_Figure 3/Figure 3G/2wayANOVA_filtered_interaction_mean.csv
