# Supplementary material for: The DNA demethylase TET1 modifies the impact of maternal folic acid status on embryonic brain development
Source: EMBO Rep. 2024 Nov 22;26(1):175–99. doi: 10.1038/s44319-024-00316-1 (PMC11724065; doi:10.1038/s44319-024-00316-1)
Supplement: Supplementary file 8 — Source data Fig. 3 [file 44319_2024_316_MOESM8_ESM.zip › Soure data_Figure 3/Figure 3D/sam sah ratio.xlsx]

## Sheet: sam sah ratio
30ppm+SST_WT	3ppm+SST_WT	0.1ppm+SST_WT	30ppm+SST_HET	3ppm+SST_HET	0.1ppm+SST_HET	30ppm+SST_KO	3ppm+SST_KO	0.1ppm+SST_KO
3.26699	3.43336	2.52501	3.71493	4.0719	1.24319	6.00537	5.21853	3.05023
4.09256	2.41247	1.12297	6.15363	3.67819	4.46142	3.74544	4.73737	2.52347
2.42886	2.98393	4.49936	4.04594	3.25641	2.47333	4.57555	4.70321	1.12304
5.10839	4.18327	1.62236	2.7912	2.81733	2.11849	3.95884	3.20759	1.5302
1.85826	4.81628	1.83628	5.0543	4.0057	2.2358	2.96042	3.74585	1.29338
3.8776	3.24479	2.07981	6.50368	1.72656	2.37705	3.27544	3.38813	1.81088
