# Supplementary material for: The DNA demethylase TET1 modifies the impact of maternal folic acid status on embryonic brain development
Source: EMBO Rep. 2024 Nov 22;26(1):175–99. doi: 10.1038/s44319-024-00316-1 (PMC11724065; doi:10.1038/s44319-024-00316-1)
Supplement: Supplementary file 8 — Source data Fig. 3 [file 44319_2024_316_MOESM8_ESM.zip › Soure data_Figure 3/Figure 3E/serine glycine ratio.xlsx]

## Sheet: serine glycine ratio
30ppm+SST_WT	3ppm+SST_WT	0.1ppm+SST_WT	30ppm+SST_HET	3ppm+SST_HET	0.1ppm+SST_HET	30ppm+SST_KO	3ppm+SST_KO	0.1ppm+SST_KO
6.71505	9.27308	9.23265	7.69393	14.6387	15.2391	7.29745	8.1374	9.26948
7.74963	5.73687	10.0706	6.99579	6.90912	14.6911	6.31505	7.56788	11.8222
8.65533	4.68235	8.62683	8.62948	7.35454	20.8342	8.71881	7.78357	10.5535
7.55477	9.39875	7.31359	2.94572	7.91964	5.65257	7.48942	6.23984	10.811
5.39069	6.46415	8.98923	8.6914	8.60939	7.05422	8.78424	9.68654	17.6199
7.41951	4.10084	11.7905	7.49077	8.45751	9.3713	4.1599	8.94806	13.947
