# Supplementary material for: The DNA demethylase TET1 modifies the impact of maternal folic acid status on embryonic brain development
Source: EMBO Rep. 2024 Nov 22;26(1):175–99. doi: 10.1038/s44319-024-00316-1 (PMC11724065; doi:10.1038/s44319-024-00316-1)
Supplement: Supplementary file 8 — Source data Fig. 3 [file 44319_2024_316_MOESM8_ESM.zip › Soure data_Figure 3/Figure 3F/PCA_data.csv]

SuperPathway	SubPathway	Compound.Name	Confidence.of.metabolite.annotation	X.1ppm_HET_F_43	X.1ppm_HET_F_44	X.1ppm_HET_F_45	X.1ppm_HET_M_46	X.1ppm_HET_M_47	X.1ppm_HET_M_48	X.1ppm_KO_F_49	X.1ppm_KO_F_50	X.1ppm_KO_F_51	X.1ppm_KO_M_52	X.1ppm_KO_M_53	X.1ppm_KO_M_54	X.1ppm_WT_F_37	X.1ppm_WT_F_38	X.1ppm_WT_F_39	X.1ppm_WT_M_40	X.1ppm_WT_M_41	X.1ppm_WT_M_42	X30ppm_HET_F_7	X30ppm_HET_F_8	X30ppm_HET_F_9	X30ppm_HET_M_10	X30ppm_HET_M_11	X30ppm_HET_M_12	X30ppm_KO_F_13	X30ppm_KO_F_14	X30ppm_KO_F_15	X30ppm_KO_M_16	X30ppm_KO_M_17	X30ppm_KO_M_18	X30ppm_WT_F_1	X30ppm_WT_F_2	X30ppm_WT_F_3	X30ppm_WT_M_4	X30ppm_WT_M_6	X3ppm_HET_F_26	X3ppm_HET_F_27	X3ppm_HET_M_28	X3ppm_HET_M_29	X3ppm_HET_M_30	X3ppm_KO_F_31	X3ppm_KO_F_32	X3ppm_KO_F_33	X3ppm_KO_F_34	X3ppm_KO_M_35	X3ppm_KO_M_36
Amino acids	Alanine, Aspartate, and Glutamate metabolism	Glutamine	1	630860.75	840783.0625	1033301.125	122272.9531	719568	619150.375	928118.125	471029.2813	408715.8125	988704.6875	1193422.375	765475.3125	659878.625	340559.375	158620.5156	86421.39844	514436.8438	343442.3438	737237.3125	1235253.375	826125.6875	881434	1212084.125	458654	1161708.625	1010798.375	841423.625	809101.875	1020435.563	242177.5156	1562186.75	1504528.25	1051063.375	952756.25	298578.8438	1064362.375	437759.4063	1729743.25	900707.6875	881832.9375	912390.1875	720079.125	463724.8125	376957.5	441041.8438	1152390.25
Amino acids	Alanine, aspartate, and glutamate metabolism	N-Acetylaspartiylglutamate (NAAG)	1	27047.89453	35356.98438	31943.25	28983.46875	32322.47852	46601.93359	50366.71875	34557.32422	39764.46484	42401.87891	51795.39844	56872.0625	35643.14844	43698.125	39550.42969	33776.40625	44546.12109	38176.51563	31028.63867	32507.22656	31280.56641	42951.20703	30873.81641	28855.8125	30131.73438	34443.76563	20210.2793	29398.83984	33000.91797	35066.76172	25774.61914	38518.73047	40557.46484	35787.24609	38657.40234	30269.48438	30806.16016	33708.07031	34864.75781	41509.01563	28362.19531	45112.14453	30632.59961	46201.27344	35862.61719	41312.56641
Amino acids	Arginine and proline metabolism	4-Acetamidobutanoic Acid	1	33894.37	57424.57	63827.56	33934.13	57786.29	70813.15	61977.89	60918.07	65063.77	99513.64	54325.52	40454.26	100915.1	33186.41	64219.5	36226.78	52683.64	42682.73	49608.6	31605.94	20052.14	39618.19	37548.83	23418.72	54200.93	93397.02	45741.03	49236.02	60293.98	57680.38	40027.79	37048.48	21379.94	60315.67	61488.95	27922.05	40519.64	15206.06	53213.67	83534.18	48734.29	141108.8	66437.37	44151.77	84165.2	128591.3
Amino acids	Arginine and Proline metabolism	Homoarginine	1	672990.1	614569.6	334196	575864.7	300191.9	1566889	2084447	1127676	777697.5	1617497	712294	547188.2	2171341	1179424	730297	1336711	1234032	537052.5	2131819	1999317	2470174	1897628	2011041	224304.1	1260131	427262.8	1606019	1895722	1379554	347940.8	432706.7	2101478	813254.9	2175273	533375.4	1699621	164385.3	2111829	1270245	1276876	1633911	1184470	180266.8	589164.4	452072.6	1095551
Amino acids	Arginine and Proline metabolism	L-Monomethylarginine (LNMA)	1	54198.97656	36796.55078	45806.08984	23156.82422	49192.80469	44396.91016	68555.49219	53783.39844	38569.625	40474.19922	64543.33203	63692.125	46268.53125	69347.28125	29242.42383	48266.82422	88158.34375	66037.03125	78769.21582	107959.9531	72523.80469	114577.371	80881.5625	44521.25	98634.125	57437.34277	47247.86719	76154.83594	51722.86719	37608.85938	58803.76172	76857.70313	85546.07031	70863.97656	82477.79688	93111.28906	27057.13672	114553.5313	56274.78906	71539.36719	68859.17969	44016.66797	30622.84375	71624.08594	46410.34766	47859.53516
Amino acids	Cysteine and Methionine metabolism	Cystathionine	1	8228.760742	10515.65039	14004.28125	7388.366699	10199.49512	7708.739746	7246.45752	7155.033691	6334.640625	4706.474609	7856.17334	7312.090332	10493.85254	6851.442383	11801.75293	5591.651855	6803.564453	8372.908203	1404.47998	1624.885498	1813.311035	2772.865234	2218.93042	1577.738892	1652.454712	1670.105835	NA	1728.881958	1142.133179	982.1205444	1273.654175	1623.202515	1871.360474	2064.009033	1573.811035	1126.160522	1354.656006	1816.000366	1505.527344	2679.379883	1842.445313	2486.216553	1547.458008	1650.136719	1817.12854	1340.626831
Amino acids	Cysteine and methionine metabolism	S-Adenosylhomocysteine (SAH)	1	10497.93652	10800.66895	16093.32422	8008.197266	9259.885742	3694.608154	9055.729492	15737.03516	6592.424316	9501.584961	17324.41797	15958.75098	8200.990234	14341.19434	3981.016602	11622.25293	14336.85156	12380.02246	6268.853516	6222.134277	3228.82666	6639.26416	4360.464844	5398.379395	3856.078857	7978.535156	3722.183838	5480.727539	4842.816895	3405.415771	11795.38184	6551.48877	5268.893066	6758.199219	4850.592773	5087.212891	4173.375488	10410.87012	4712.250977	6259.805664	5884.194824	5678.535645	3992.292969	4255.487793	4369.112793	4882.513672
Amino acids	Histidine metabolism	Histamine	1	2339.451904	2782.220215	1453.380981	1660.114136	1819.485718	1932.680908	2015.102905	1679.452026	2279.242188	2167.829346	2347.476318	2326.958496	1629.595703	2118.062744	1858.358521	3147.182861	1928.069092	1608.125	2483.506836	1661.786743	1804.100464	1750.537354	1852.555542	1510.374023	3504.063232	4839.653809	3560.688965	2484.067139	1886.000366	1907.98584	2339.074463	1767.616821	1865.859741	1918.652954	1454.869873	1841.800049	2076.05249	2200.896973	1887.612793	2262.24585	2213.296143	2576.890137	2088.4729	2090.513672	3011.019775	1592.159424
Amino acids	Histidine Metabolism	3-Methylhistidine	1	85337.03906	62817.09766	49331.62109	59635.97656	79870.82031	153360.3125	205179.3125	77300	99032.39063	100856.7188	93566.57031	110181.8828	134515.2188	102299.4922	92439.70313	95151.38281	112336.6094	89458.22656	138993.4844	190046.9063	133664.5938	156183.0938	133401.875	57816.51563	163416.7969	72586.50781	88643.10156	110382.4609	74386	51286.05078	84118.34375	120944.0859	130883.5781	121528.7344	123692.9609	188779.3281	45922.01563	152441.4063	80025.6875	138152.7344	128123.3672	75994.91406	35148.39453	108106.5234	52966.03906	70738.46094
Amino acids	Lysine degradation	Pipecolinic Acid	1	159055.1094	178245.5156	133992.8906	338611.875	176797.1875	383633.7813	354512.75	174144.5625	163853.4375	235306.7656	161918.3125	235086.0938	463671.0625	166951.7969	283428.1875	294707.375	168401.4844	185082.7813	218847.8906	204464.875	160538.4688	178207.5781	174643.5469	139595.6719	181724.0313	208276.5938	148511.5625	175432.2813	130888.3672	97860.28125	181194.9375	198508.9375	205646.0469	210148.3438	185192.1094	209803.1563	140065.7656	146986.3438	159299.4688	145684.3125	175121.0313	275563.25	132368.0156	137688.8438	215261.5781	184752.1563
Amino acids	Lysine biosynthesis	2-Methylcitric Acid	1	42400.91016	33542.10938	44706.99219	38171.69531	46501.65234	45703.56641	55743.94922	33638.67578	47398.70313	33379.24219	45438.61426	45358.38672	47987.35938	44183.38672	61280.48828	49711.82422	57845.30359	60130.82031	70412.89844	65301.38037	56496.28125	70624.99219	49162.69922	40741.37109	69176.20044	38715.08838	44619.60938	55433.08594	27344.59961	28428.72656	56772.76953	60242.44141	63996.72656	62667.28906	74955.60156	64832.44141	42273.93359	63476.52734	37696.87891	49642.10547	41067.30078	44221.55859	43119.71484	63257.80859	52156.18384	42452.14844
Amino acids	Lysine metabolism	Saccharopine	1	6670.036133	4935.450684	8855.635742	3309.319092	6230.817871	3867.482178	5357.952637	4721.580078	5897.263672	3652.876709	7923.968262	6749.064453	3414.959473	6395.850586	3534.632568	4552.974121	7587.581055	7503.433594	6638.035156	9157.706055	6114.179199	7591.572266	6970.712891	6825.252441	6160.76709	3870.124268	4586.785645	7366.31543	4363.491699	4238.991211	6736.807129	7636.431152	8827.966797	7739.78125	9805.84668	6248.214844	7293.414551	7291.182617	5369.975586	6727.587402	3936.7771	5507.289063	6375.041504	7792.125488	7380.279785	5614.708984
Amino acids	Tryptophan metabolism	3-Hydroxykynurenine?	3	10135.36035	5777.625	10337.99414	6101.882813	7569.759277	6252.013672	8168.415039	7912.833984	6279.763672	5983.92627	11468.32813	8416.420898	7057.681641	9573.710938	5643.344238	9542.178711	13565.4502	7715.564453	11513.55469	13623.04688	8986.22168	13407.12109	9930.442383	13360.49023	12473.83398	13590.3916	8430.099609	10699.98242	6636.792969	6263.756348	16165.82031	12423.46777	13614.43457	10730.94141	10256.35547	8989.53125	8352.349609	10909.61719	8231.370117	11973.00195	7452.505859	6245.172852	8409.367188	9982.517578	8108.125	7374.683594
Amino acids	Tyrosine metabolism	Dopamine?	3	27924.1	3479.882	29157.74	11494.42	14599.52	32730.47	28914.33	4157.03	16369	30339.69	6944.739	17401.44	55491.39	12217.28	41455.51	23917.89	14290.9	11227.15	29447.9	46034.77	24024.71	43047.94	34646.26	33689.72	24617.3	26730.62	31496.74	30010.97	14733.6	16385.24	47283.69	32627.78	24115.68	52063.64	47237.25	35537.25	30373.64	26210.08	25558.88	28998.5	17255.1	26093.69	19307.41	25572.88	42598.28	17249.76
Amino acids	Tyrosine metabolism; norepinephrine degradation	4-Hydroxy-3-Methoxyphenylglycol	1	248942.8	217371	263671.5	235810.5	231229.6	186454.8	213852.9	305206.4	142815.7	132692.2	334542.8	293971	199240.1	256611.3	170595.4	207376.9	253015.9	337561.6	265517.6	474422.2	415042.8	300502	250884.1	232138.3	460168.5	354140.4	176226.8	273895.9	181171.8	110043.4	348597.6	413693.2	271286.3	301847.2	287610.2	452702.7	203502.6	594907.9	185748.7	608007.5	185989.3	154276.6	237423.9	256908.3	163399.2	231528.3
Amino acids	Valine, Leucine, and Isoleucine metabolism	2-Hydroxyisovaleric acid	1	29403.88086	20263.5625	27970.57813	30462.46484	25522.66602	23523.29883	31238.17188	23103.26367	25056.42773	33306.97266	35254.24609	30326.5957	24478.42383	30830.50586	25312.45313	25791.90039	31748.35156	34274.5625	40531.20313	35343.27734	29848.59375	52835.75	28687.35547	21010.57227	36903.92578	29881.375	44271.64063	37526.01563	42920.83984	42766.39063	50432.27734	42768.75391	31178.41602	39909.46094	33091.625	32516.79102	21072.49414	29185.32617	31873.1875	56786.83984	17659.36914	23886.29492	21460.17383	31814.43359	19075.32422	24696.9668
Energy metabolism	Citrate cycle (TCA cycle)	Fumaric Acid	1	322038.6455	346714.1563	455875.125	318966.6613	332845.4191	345731.1746	498645.2737	409032.2813	474681.8822	469771.4381	286245.8814	383216.8114	492158.3867	303600.4197	413393.4495	456746.9688	470009.7481	447714.9187	513997.301	519254.8589	366800.3035	298754.9431	379341.9813	372465.6652	309645.053	376257.6563	280977.1563	317607.3766	325145.0313	173099.0278	353622.938	350964.3924	403430.4623	443509.0503	516502.5837	461965.7092	433109.3882	637157.25	428463.375	726595.6889	424883.3125	484686.0322	401505.2521	406585.6462	421717.7188	371494.0938
Energy metabolism	Citrate cycle (TCA cycle), Alanine, Aspartate, and Glutamate metabolism	2-ketoglutaramate	1	17624.83487	14571.56331	22481.28684	15974.16566	17539.3014	15350.51015	16488.16283	15220.73485	11545.61194	11032.10099	24667.29414	23146.15623	16082.34693	21015.60223	13935.43945	15503.44629	21816.11814	21774.63035	21562.34862	32098.76304	25906.1316	24897.05869	21685.26904	17722.62167	30632.2212	26067.31705	12903.33912	21914.42188	12281.50797	8899.235352	28612.9024	27828.8995	23018.38314	22058.37229	23948.00781	28108.75922	16113.62968	55536.68801	13904.59662	60968.33594	14023.11641	12664.87506	14626.40686	21915.23075	13073.89445	17079.96624
Energy metabolism	Pentose phosphate pathway	Ribose 5-Phosphate	1	8930.745117	11282.51367	9827.375	7489.383789	13607.95898	9937.634766	23691.43359	13312.52637	14815.2168	17467.35742	10780.35547	12370.78516	14512.88672	11451.30469	8799.606445	12590.18848	19860.93555	16142.47852	13882.71875	17447.54492	7870.026855	11607.48047	9353.12207	12040.62305	9029.113281	9437.251953	6445.634766	12121.58887	10650.63574	7065.629395	10093.92188	12812.74609	14221.06836	11162.65137	14410.44824	13359.36523	11584.90918	20335.2168	12823.58691	12641.8125	9807.31543	13946.85547	6828.583008	9643.294922	11511.20215	11925.8916
Purine and pyrimidine metabolism/nucleotide metabolism	Purine metabolism	Adenine	1	869233.3608	1132726.086	1029940.392	1038603.745	1278043.301	1039375.332	1139506.305	962817.8318	948464.7563	1134239.423	1131981.306	1436559.332	792840.062	890304.4993	973389.335	1020376.806	1008272.254	952795.311	995111.5059	755143.8054	991539.8262	1097735.363	898350.3279	728801.3877	639826.7908	593421.5435	625346.1123	871459.8093	859845.7742	622819.1265	712348.625	785368.8438	980838.0049	864579.4124	1050467.587	854048.9341	981595.5181	891421.2529	770542.5603	1200379.361	802252.051	1049300.552	1107821.204	1072385.399	723557.2671	986331.6973
Purine and pyrimidine metabolism/nucleotide metabolism	Purine metabolism	Adenosine	1	631580.5	2544923.75	1339229.625	1648643.75	3980423	1405610.75	3397840.75	3891828.25	3896267.75	3124175	2519967.75	2586863.75	2010226.25	1677534.75	1639800.75	2540072.25	5370586	5816306	1375224.875	1830950.25	1559080.375	1244143.75	1118880.125	4294392	787733.0625	901524.625	499432.9063	780433.1875	1380549.75	1808295.75	1308347.5	1165030.75	2034175.5	1588881.625	3799571.25	3440423.5	3451988.75	6205495.5	1703542	5480433	1310696.5	1412745.625	1196211.375	2243361.25	957153.75	1002694.5
Purine and pyrimidine metabolism/nucleotide metabolism	Purine metabolism	Adenylosuccinate	1	37178.40234	64033.30469	57182.76953	36442.52344	78804.64844	72859.85156	119050.3984	41383.69922	60554.59766	110815.7813	46226.46484	109437.1719	90720.35156	63286.58203	64721.92188	80644.15625	116372.1797	91811.46094	69405.95313	87578.00781	55304.25	97179.95313	86936.16406	54231.01953	73431.125	50402.42969	29119.04688	65651.71875	48641.57031	27767.70117	64638.43359	77090	67026.16406	64212.23828	90390.78906	55104.56641	60391.23438	65099.00781	66812.00781	19629.80273	36269.96484	81305.23438	55923	77177.88281	47747.39453	51038.65625
Purine and pyrimidine metabolism/nucleotide metabolism	Purine metabolism	SAICAR-riboside	1	12498.04785	13512.25391	19039.12891	9786.162109	16779.62109	8974.969727	7834.422852	10228.37012	8567.782227	6945.456055	14006.63379	13299.65332	7848.097168	8070.387207	11343	7199.010742	9324.6875	11471.86816	5504.174805	8208.727539	9088.899414	6020.555664	7152.206543	6164.612305	8364.53418	7492.401367	3547.514648	6996.836914	5428.28418	4010.867676	4023.038086	8401.259766	10017.42285	7258.170898	8830.104492	7091.003418	7110.162109	4978.141113	5098.566895	5762.230957	5021.695313	6789.505371	7523.561523	9342.162109	6227.553711	6384.165039
Purine and pyrimidine metabolism/nucleotide metabolism	Purine metabolism	AMP	1	213874.9688	1088979.375	453251.5	500074.75	520416.7188	338722.2188	825340.8125	603612	485941.8125	1002516.188	1021580.875	968131.8125	583338.375	651653.625	277627.2188	630450.125	1202439.25	1100738.25	417475.9375	493493.7813	320109.1875	652332.0625	330199.5	347771.7188	291084.3438	343812.2188	142691.9219	334888.2188	377938.2813	475519.6875	455266.4375	464875.7188	387566.2813	562954	375738.5	586289.6875	462799.6875	770636.875	409730.1875	387388.9063	350750.2188	491237.9063	298852.8125	380421.4688	297759.4063	335989.9688
Purine and pyrimidine metabolism/nucleotide metabolism	Purine metabolism	dATP	1	84763.22	12696.78	98093.95	839.6034	12247.82	97744.32	126736.4	4281.855	79302.8	65284.23	NA	15028.14	134553.6	2638.907	110943.4	45082.45	32783.65	8169.023	122609.4	136827.6	111053.8	133980.3	148467.9	132123	79155.26	58109.37	117064.6	102422.3	72506.14	75451.78	155472.2	128948.6	69567.21	148970.7	138819.5	145731.4	110332.1	123719.5	106365.4	106345.4	89630.63	70981.97	64763.29	113429.6	114768.1	76010.86
Purine and pyrimidine metabolism/nucleotide metabolism	Pyrimidine metabolism	N-Carbamoyaspartic Acid	1	356509.7	264287.9	281250.8	478820.6	368078.6	230755.1	383073.6	313110.6	215586.5	226187.7	361974.2	315334.3	234636.2	348251.3	227417.4	293309.9	264712.6	255391.9	222124.2	203164.3	255052.1	319524.4	279834.4	275029.3	436418.6	385050.7	310260	263179.2	224830.6	304663.8	278506.5	277880.6	255544.3	255476.2	231002	264386.4	254717.2	291970.1	245796	180230.5	296115	209481.7	279535.2	254238.6	247694.7	226581.6
Purine and pyrimidine metabolism/nucleotide metabolism	Pyrimidine metabolism	5'-CMP	1	35925.87109	80447.65625	61202.98438	56445.8125	40363.35156	51315.78906	106481.6641	95772.92969	66829.28906	107296.1094	133950.9844	93776.09375	79455.60938	97380.30469	41043.16016	107075.625	162081.6719	91384.74219	69452.32813	83693.03906	47774.01953	39492.64453	60292.16797	43069.13281	44871.39453	60994.45703	28746.02539	65248.79688	46739.09375	34862.85938	58302.58203	75538.95313	63609.13672	78232.85938	58896.94531	80192.27344	51646.20313	102621.625	41840.84375	57344.76172	57124.61328	89871.89063	34436.05078	42247.74219	70792.17969	65742.61719
Purine and pyrimidine metabolism/nucleotide metabolism	Pyrimidine metabolism	UMP	1	338009.5625	629595.5	517942.0313	476595.6563	357597.0313	762227.1875	1123581.75	870270.125	661309.875	1126980.5	1283896.5	875033.125	871588.9375	959846.9375	562343.6875	1009812.125	1585592.75	742899.125	666233.5	971523.625	536277.1875	216263.1875	673646	427561.0625	508808.3438	522684.0938	281660.6875	649853.125	378319.2188	202110.2969	526458.75	828157.75	858590.3125	732253.0625	700379.5	844351.0625	573224.5625	906814.875	397753.3125	620954.3125	550340.4375	1041524.125	398576.75	452739.5	824149.25	720898.6875
Amino sugar and nucleotide sugar metabolism	Amino sugar metabolism	Glucosamine 6-Sulfate	1	18674265	7801450	13898007	14782586	16185624	17552520	19198319	12520636	14810573	9442594	12228288	10656257	15227183	14240645	16513443	17851986	15963885	14609763	20428723	19591623	25563732	19849804	19279393	18038879	8147972	3030680	16846669	20269488	12378396	11295472	22132550	20062646	21114758	19052242	22505370	17869899	16320299	19601376	12610851	24714299	16868229	16119366	16422795	20593787	18911742	16934502
Cofactor, vitamin and antioxidant metabolism	Nicotinate and nicotinamide metabolism	Maleic Acid	1	40663.52344	34684.22656	12500.77637	38902.94141	21876.93555	32704.875	20918.32031	56659.13672	15627.01563	29265.80664	18332.84741	24502.75586	24235.4707	10718.54395	29249.91016	41530.23047	33440.28516	58980.84692	31457.82031	14856.63867	30811.39087	24059.7793	17750.02148	30056.91406	19578.74414	13155.4043	21876.10156	28105.78711	25400.60938	13751.88574	10944.18164	17777.89844	14163.47363	20920.84375	20445.05664	16619.50977	15900.49512	14650.19629	13511.86426	11249.42773	36400.87109	57060.32031	36431.35938	24847.42188	26393.62305	36226.99609
Cofactor, vitamin and antioxidant metabolism	Nicotinate and nicotinamide metabolism	6-Hydroxynicotinate	1	9545.925	4789.972	19266.18	23934.89	13031.59	9449.843	13167.42	5249.933	6241.015	8119.086	10078.5	12676.09	21728.63	13040.9	15271.03	12721.36	5400.725	7306.834	20543.84	39576.4	14666.09	21627.07	17000.72	19585.13	33594.4	46117.81	18041.71	16633.36	5785.152	1533.753	34353.2	27986.2	55373.52	25839.06	28486.29	20539.21	18638.47	21740.59	15537.86	29650.42	5488.346	11358.27	10604.87	11976.81	18498.33	2833.204
Cofactor, vitamin and antioxidant metabolism	Nicotinate and nicotinamide metabolism. Oxidative phosphorylation	NAD	1	85272.64063	45147.5	55836.99219	74270.39844	72990.86719	37238.17188	32552.76172	36403.52344	24067.80859	11578.87988	23338.57227	12293.70703	28363.80078	40995.32813	20034.20313	33326.29688	28167.52734	24109.70117	68058.11719	52185.1875	48733.17578	93616.23438	54387.48438	26998.59766	66343.89844	57805.74219	48581.71875	70963.75	36199.07813	29846.77148	119147.6016	54974.53125	51559.30469	58779.64453	34666.78516	47913.39063	28268.12109	63870.48438	45074.30859	24035.87109	45882.90234	24602.47656	51798.30469	36444.42578	32365.67578	28535.89258
Cofactor, vitamin and antioxidant metabolism	Nicotinate and nicotinamide metabolism. Glutathione metabolism	NADP	1	16850.74414	12633.76953	11200.61914	14383.74902	16170.65625	11286.48633	9800.972656	12425.37891	4143.903809	5605.57959	7936.680664	6717.455078	9363.56543	10104.39551	7974.54834	10983.66113	10870.97168	9367.223633	14790.33203	9757.974609	11576.4209	14243.16602	11065.07031	10393.89063	13193.16602	14132.48633	11940.64453	15749.84863	7893.739746	6923.916016	19114.50781	10008.88867	9117.863281	13234.7373	9488.697266	10447.85254	7135.154297	14451.99121	7575.17334	3350.306396	11771.86719	10010.26074	12273.27148	10795.06641	9776.916016	9188.066406
Cofactor, vitamin and antioxidant metabolism	Nicotinate and nicotinamide metabolism. Oxidative phosphorylation	NADPH	1	100951	51022.15	109473.6	59848.52	78137.69	56411.98	79398.38	77888.21	57770.33	49322.8	130119.4	89823.94	58466.94	102960.7	46464.8	81828.86	132419.6	77474.64	117142.1	130986.1	79736.97	121187.1	105082.6	136135.4	130094.8	130631.3	80982.15	111252.1	60134.36	58675.48	158457.9	128349.5	111330.8	108203.3	107631.4	96206.77	88976.02	107166.2	72845.59	131821.6	66354.06	63548.22	84668.54	100932.9	83499.74	69281.57
Cofactor, vitamin and antioxidant metabolism	Glutathione synthesis	N-Acetycysteine	1	22637.2	20594.07	17448.99	27943.07	23411.7	15347.92	21907.54	21439.63	14933.92	11589.39	20545.68	14235.59	15082.84	29663.9	17812.27	22809.91	19184.66	19127.33	15726.97	16312.65	19069.66	16731.63	14397.45	15806.47	27957.79	30472.77	14397.91	20703.38	15627.11	19118.82	24249.78	20116.94	16407.41	18063.47	16869.07	15821.8	12252.15	20206.8	12013.94	13312.23	11556.34	17872.08	20618.72	19987.95	14816.2	19500.22
Cofactor, vitamin and antioxidant metabolism	Glutathione metabolism	GSH	1	547790.6875	427141.0938	306910.625	331677.375	202458.3281	95715.94531	161516.7656	403582.7813	NA	465770.5625	187270.6406	85790.29688	118300.6328	245490.8281	93889.21875	495616.625	258277.3594	163269.6094	303079.5938	56380.41797	126078.8359	137833.6719	127444.1172	207387.6875	NA	107592.3281	514964.5938	302475.9063	719865.4375	710092.4375	170720.6406	162167.7969	139895.5313	101323.5703	33895.53125	88841.50781	114365.1328	177132.4375	241575.6563	23056.05469	600018.25	251196.9688	248396.2813	197604.4844	159494.2188	302801.875
Cofactor, vitamin and antioxidant metabolism	Riboflavin metabolism	Flavin Adenine Dinucleotide (Fad)	1	3742.761963	3343.291504	3491.557617	3202.14502	1408.597168	2197.40625	4505.511719	3454.825684	2486.445313	4379.960449	4361.885254	2740.432617	1704.245117	2309.44043	2033.16748	3957.13501	4227.319336	3353.109375	4920.695801	4564.749512	2340.660156	3585.740723	2315.968994	1879.11499	4389.65918	7069.71875	2309.87793	3976.813477	2529.337402	1486.380249	7785.109375	3802.631104	3947.773682	4565.783203	3234.941406	3181.035156	2206.856201	939.8066406	2069.302979	3490.540527	3836.296875	4317.722168	2426.322266	2281.138428	4614.837891	3952.094238
Cofactor, vitamin and antioxidant metabolism	Thiamine metabolism	Thiamine (Vit B1)	1	25675.63867	15277.62762	21901.49841	18932.42383	18427.56055	20827.40625	20460.80762	21655.34277	18668.18945	17033.49817	21634.95313	22441.6438	16335.53711	22153.22461	19397.37891	25614.36523	21087.76758	18192.90234	22812.34039	16216.40137	21179.29102	16753.48389	18016.71484	18793.71875	17553.34961	17575.83203	24781.93945	27375.76953	18149.05078	19387.61523	16590.99237	18126.70544	19592.375	17546.25848	18288.84973	20453.04944	19889.78711	23025.55859	19341.87305	22408.70459	22430.59924	18587.84131	21301.81055	21138.96167	19610.60938	22883.98828
Cofactor, vitamin and antioxidant metabolism	Vitamin D metabolism	Ergocalciferol (Vit D2)	1	301493.8	184138.8	330307.1	366005.1	258880.7	486172.8	514311.2	275039.1	314178.8	260557.7	295217.4	283249.5	597785.1	311701.2	399900.3	391661.1	386650.7	259677.9	455839.9	573433.9	406244.5	451253.7	427463.5	255277.7	235240.6	143025.6	227208.6	386311.7	185911.6	139620.2	446817.2	441540	239021.7	505158.8	447835.3	428665.3	328559.2	416690.5	246164.9	487022.2	340966.4	472179.5	333048.4	349211.4	493304.2	443678.2
Cofactor, vitamin and antioxidant metabolism	Folate metabolism	Folic Acid	1	2696.845947	713.125	1540.308594	1208.284058	912.3584595	1268.191528	1960.606445	826.8081055	895.9264526	1763.931763	711.2115479	1024.992065	1662.571167	1197.036865	1683.869385	1721.611572	1664.860229	957.6612549	2589.502197	1937.166626	1146.638428	2338.59082	2451.362061	2319.562256	891.4401245	1087.414429	1912.854126	1938.930786	997.3619995	1416.398071	2039.204224	2482.414795	1527.953613	3096.455322	2446.8479	2271.806396	1319.192627	2039.744873	1881.188721	1339.028687	1792.322632	1456.258789	973.9055176	1177.638184	1963.030029	1284.05603
Cofactor, vitamin and antioxidant metabolism	Folate metabolism	N5-Formyltetrahydrofolic Acid ( 5-F-THF)??	3	124.3437653	214.4673004	NA	NA	185.9280243	274.6762085	1796.825806	395.5769043	366.3503418	1387.650269	184.9494629	162.6035767	1904.226074	NA	507.9181824	1257.454834	235.553299	238.5798035	4042.88208	9267.522461	1939.447998	6771.928223	8811.335938	1694.60083	6157.126953	529.546875	2521.485596	2555.970947	2072.471191	1132.280273	8550.484375	11230.33887	7208.847656	13545.06152	8721.145508	8372.592773	2747.140625	6281.591309	3765.953125	3451.129395	2622.659668	3195.077393	1142.624756	1601.463623	9027.791992	2061.991455
Carbohydrate metabolism	Fructose and mannose metabolism	Galactose	1	3915642	2469908	2130506	1565778	1181481	5764566	6665471	3702423	3884156	3010190	4756696	3136628	5836589	2573488	5479962	3742936	3243061	3793469	6789451	5417585	3956899	3561028	5544447	3019314	1261219	1029993	4642805	6639718	2717851	1412412	7636564	8975758	6940451	5772050	4275718	5231573	2869494	5990277	2973845	6154457	6006862	6896620	4768308	3675460	9324731	6982370
Lipid metabolism	Bile acid biosynthesis	Glycocholic Acid	3	284047.7188	147207.5625	243099.0313	160508.5469	187140.2344	345266.5938	343374.5	141516.7188	485846.0313	318803.5625	182159.4375	219477.4531	377197.625	167404.8594	477961.2188	232695.1719	201401.0469	219084.5938	362420.125	302884.75	227417.0625	255259.125	285372.875	203623.0625	55745.14844	59573.00781	198994.6563	147421.1406	230926.1719	200757.8125	384625.1875	225244.625	275260.2188	279645.0938	278524.9375	247736.2969	290681.625	283841.8125	253419.8438	358152.2188	321859.5625	432922	296755.9688	260764.6406	551961.625	415271.4063
Lipid metabolism	Fatty Acid metabolism, Branched fatty acids	Isovaleric Acid	1	50844.12	28500.28	71125.95	35050.97	40962.74	49078.45	106217.4	43797.68	43194.68	46645.12	44733.68	53292.17	68161.72	42520.29	42179.44	41853.81	62933.85	56231.92	66974.73	124664.2	88465.11	76084.04	69160.91	37997.53	46731.27	31303.01	27545.51	52626.29	26534.6	31864.1	95089.94	100672.4	40392.95	88872.1	79044.76	89922.46	64878.26	99587.7	43692.96	120810.9	40715.99	55623.29	54911.88	51189.68	79829.9	48333.5
Lipid metabolism	Fatty acid metabolism,Straight chain fatty acids	Arachidic Acid	3	512372.8	498024.4	518404.5	554310.9	607184.1	771354.8	956207.9	534869	786249.2	751825.1	493799.6	603498.2	805646.4	474824.9	796673.4	655406.9	718504.5	609010.4	841065.6	675363.3	671251.3	816435	580106.4	455368.6	463886.2	265701.3	412070.5	633590.8	410050.1	287788.4	914044.4	658371.4	793065	779817.4	871906	465942.9	542470.8	724502.2	512597.5	1128457	565244.3	883510.4	638848.8	679436.2	864004.8	702043.9
Lipid metabolism	Fatty acid metabolism	Adrenic Acid (22:4 N-6)	3	342915.8	749165.3	547308.7	533044.7	381478.3	510352.7	1013759	884522.8	609486	1061143	1318638	812069.8	766504.1	927421.2	399559.2	1013848	1592456	843450.6	637327.2	820677.2	431080.1	355647.4	570577.7	389198.3	417638.1	561940.2	266514	592023.5	410954.3	321507.9	547335.2	708535.9	616568.1	710592.3	562868.2	733090.8	493214.3	991987	393874.6	553220.6	570743.3	861812.2	316512.9	397084.9	682305.4	626108.1
Lipid metabolism	Fatty acid metabolism	2-Linoleoyl Glycerol	3	3713007	6648710	5550768	5015690	3853985	7847042	12511954	9365089	7151404	12100292	13512759	9006204	9341833	10200549	5896319	11374687	16919108	7889608	7374501	10251605	5586595	2424550	7182177	4713274	5605396	6121292	3196687	7368618	4164200	2144695	5978843	9152412	8763703	8099183	7318500	8960676	6053732	10224613	4234007	6765333	6149372	10924681	4213015	4999982	9189981	7734495
Fatty acid metabolism	Acylcarnitine metabolism	AcylCarnitine(C5:1)/Tiglylcarnitine	1	13121.69629	10660.19336	14843.43848	8837.635742	11588.37598	9611.616211	14131.70117	12159.35742	10830.77832	8452.607422	13262.35156	12667.24609	11361.71777	10208.49512	8945.59375	14534.03027	13444.33887	15683.22363	19764.11914	17481.70117	10298.91504	19457.14648	11760.93848	14378.92578	17424.82031	18932.82617	12832.04102	16089.87109	9512.036133	9871.394531	21678.58398	17323.88672	20490.6543	18625.31445	20905.81055	12595.48926	20177.38477	18148.85938	11070.33984	30303.10156	13060.68164	13754.6582	16173.12988	17079.86719	15873.48535	14272.27344
Fatty acid metabolism	Acylcarnitine metabolism	AcylCarnitine(C5:1,O2)/Glutarylcarnitine	1	14070.11621	10240.02539	15725.06641	12354.13379	14111.24512	12947.91797	21709.51172	10592.75	13065.83398	11398.96094	18677.4707	18805.92578	9665.762695	14171.94043	10893.48242	14743.37695	19478.12891	16885.30078	23953.27734	20870.55078	18612.32227	27377.9375	14878.12012	19920.60547	17211.21094	14795.88965	11548.26563	25324.98828	15059.8291	15782.27148	17183.32617	16004.44043	21187.91211	17560.625	25018.60156	16080.77539	17927.30859	26943.7168	16816.16016	18381.80664	16455.44141	11411.02637	15454.48242	21472.27344	26285.07617	17820.06445
Fatty acid metabolism	Acylcarnitine metabolism	AcylCarnitine(C9:0)/Nonanoylcarnitine	1	2711.45459	26122.45508	14959.95605	11797.59863	5366.827148	2884.072998	5975.476074	10954.15527	3865.160645	18851.00586	30214.51172	43206.22266	5946.921875	16951.49414	4035.273193	17988.07227	33230.54688	30560.59766	4331.01123	3281.436035	3222.706543	5734.966797	2494.453369	8612.540039	2385.024658	7278.409668	2047.186279	2466.041016	4129.260742	5045.172363	3323.785645	3692.580811	5153.640137	10425.83398	5599.507324	7588.112305	7105.280273	6960.636719	2298.09082	5268.557617	3363.366699	6928.703613	7775.837402	6011.563477	2195.866943	4993.341797
Fatty acid metabolism	Acylcarnitine metabolism	AcylCarnitine(18:1)	1	34753.36719	101792.6563	55176.79688	91554.625	68141.14844	79359.17188	135717.125	140056.6094	63540.00781	231659.0625	140584.7969	118033.25	127866.0938	73080.60938	88362.64063	94428.53906	132700.9688	96405.27344	76790.92188	86041.78906	63059.90234	181608.8125	51118.26563	55748.30859	56151.55859	55999.61328	26858.68945	55686.00391	57716.63672	79821.99219	54957.03125	56611.49219	77741.41406	100330.2969	115619.4297	74552.45313	77273.15625	65588.76563	52340.8125	202270.6094	64400.95313	124510.5859	50483.04688	56261.70313	60409.19141	74961.5
Lipid metabolism	Glycerophospholipid metabolism	LysoPC(18:0)	1	486143.655	439254.127	403378.4409	236199.5	457318.2175	564148.259	644611.6599	250872.5469	514267.7793	361760.0938	254238.9431	363426.991	448705.4626	353122.2822	665552.4207	275783.0313	305263.834	232505.0886	648340.5366	557195.1873	444117.6563	585114.8069	542487.396	380933.4143	467957.0933	475091.8298	412980.0398	542923.6687	337851.875	310031.2188	747193.4419	508137.7241	700508.6104	621225.147	521548.9663	451807.0051	431076.9028	542762.8586	402162.4753	1306680.669	537643.3513	675530.0815	461930.9136	419240.8831	689155.5664	618610.0859
Lipid metabolism	Glycerophospholipid metabolism	LysoPC(20:0)	1	10887.4668	8640.432617	8562.702148	5518.204102	9676.401367	11029.47852	12421.48633	4803.801758	9994.337891	8748.805664	6248.632813	8691.223633	9119.550781	6323.361816	11619.28027	5813.222656	7487.355957	6691.063477	13915.31836	10951.12305	7585.509277	16066.31836	11135.4873	7404.480957	10001.83398	10048.89355	7371.46582	10501.36426	6937.958008	7346.299316	14107.13574	11564.23438	14604.19922	14669.88086	12482.99121	8781.554688	8321.573242	9815.582031	7390.277344	19694.42188	9485.836914	14218.98438	10600.65527	9122.974609	13793.9707	12877.80469
Lipid metabolism	Glycerophospholipid metabolism	LysoPC(22:0)	1	5160.692871	3578.20752	3813.597168	1900.059448	3656.252686	5174.025879	5323.668945	3102.893799	4699.065918	3676.245361	3070.4021	3436.493652	4764.09082	3504.747314	6059.386719	2872.012695	3207.69043	3175.486084	5944.019043	5560.500977	3431.26709	6124.587891	4408.81543	3324.715088	4921.407715	4553.664063	3306.547852	4635.802246	2196.230225	2474.938477	6471.513184	5540.821289	6382.296875	5295.575684	5682.573242	4442.240234	3773.186523	3584.654297	3682.039063	6806.410156	4013.273926	6623.855469	4332.636719	4075.45459	5927.216797	5732.51709
Lipid metabolism	Glycerophospholipid metabolism	PC(P-32:0)	3	115710.0625	96672.13281	96776.77344	126764.4844	104201.7656	165972.2188	142086.2188	105927.2031	110349.4063	115434.2969	105596.3672	114204.9375	127861.6563	111680.2969	141342.3594	136114.0938	115390.8125	117324.4531	132660.7813	122778.4453	123196.6563	156071.3438	123575.5625	116968.2422	128649.0469	102601.8125	120651.7969	126459.8281	116569.3125	126449.2188	139119.1094	131064.7891	145896.125	148515.8125	162597	119831.4844	123233.4531	124113.125	119637.5938	151668.2188	117066.0781	134516.125	95751.25	119319.5	118684.6719	126681.875
Lipid metabolism	Glycerophospholipid metabolism	PC(32:0)	1	1392176.481	1902290.23	1493844.75	1603350.305	1498133	1350951.995	1700056.375	1501593.25	1339287.5	1393234.125	1567155.907	1481338.125	1264156.25	1367615.775	1483174.546	1436158.249	1359494.708	1236403.875	1140050.25	1207334.926	1224995.5	1268904.342	1209119.249	1233785.531	1076920	1306417.125	1460139.938	1247853.731	1397674.375	1887704.75	1239639.25	1237422.125	1267858.625	1311581.571	1164763.125	1393815.75	1517540	1433884	1243769.823	1100265.75	1631660.5	1344674.466	1552856.5	1458772.875	1473547.112	1273159.206
Lipid metabolism	Glycerophospholipid metabolism	PC(P-34:4)	3	7519.540527	4498.555664	4913.834961	4299.891602	6260.717773	5063.48584	5530.30957	3995.603516	5636.555176	4491.96582	5036.333008	6579.147461	4436.591309	4425.433105	5328.61377	3995.462158	4444.894531	4767.091309	7212.400879	7117.359375	5448.086914	8219.361328	6429.309082	6521.93457	6518.751953	6235.954102	5242.25	6137.747559	3953.643066	3899.272949	9429.268555	5546.390137	8528.644531	7384.362305	7154.482422	5899.89209	6136.583008	6209.360352	4835.898438	6800.269531	5693.552246	6338.707031	6110.074219	7123.538086	6544.727539	6245.905273
Lipid metabolism	Glycerophospholipid metabolism	PC(P-38:2)	3	4192.937012	1405.840332	3372.811523	5149.598145	2784.06543	3781.106689	3410.81543	1654.387817	2884.570313	2308.144043	1302.36145	2157.561035	3387.075195	3087.117188	2337.341309	4852.045898	4944.638672	2313.47168	4328.612793	3116.851563	2794.925293	5368.544434	2351.560791	3156.624268	2782.676025	3315.165771	4065.089111	2944.986816	3413.787354	4939.203613	2320.194336	3221.249268	4854.032227	4199.22168	3749.694824	2193.249756	1153.045044	2453.653809	2646.960693	1264.710938	2916.76123	2006.689941	2948.487549	2874.72583	3517.624512	2208.164063
Lipid metabolism	Glycerophospholipid metabolism	PC(38:3)	1	237175.5469	205298.8438	216725.3906	230144.9219	216022.8125	192948.0938	236840.0938	206369.4063	189565.375	231604.125	213008.125	249923.0313	209483	226319.5625	224990.6406	260881.1875	219112.2813	228815.5	224263.6094	214717.625	220058.6406	215656.75	223338.4219	228725.6094	245935.6875	268990.6563	247643.3125	237106.0781	211350.5156	232963.125	261106.2344	228925.0938	246452.0938	256240	221991.5156	233055.1094	206087.1406	228518.4219	206496.3438	147620.6406	229310.2656	208900.125	203620.1563	227949	197304.875	209829.2969
Lipid metabolism	Glycerophospholipid metabolism	PC(38:2)	1	41026.00781	37284.29688	36405.99609	46346.58203	39018.58203	34743.77734	40107.00391	36637.73047	32907.21875	43088.40625	33250.12109	43506.50781	39613.34375	38402.39453	41842.36719	54125.08203	40771.29688	41273.39063	37854.17188	37562.58984	42935.99219	35668.89844	41830.84375	44306.26172	45166.625	44706.44531	49305.07813	41936.95313	39687.32813	40830.59375	41345.02344	43031.80859	46144.66016	44867.28125	37751.01172	40829.88281	36972.70703	35367.73047	37083.83594	22715.04492	38338.9375	31366.68555	34130.08984	39467.54688	31333.21875	32479.77734
Lipid metabolism	Glycerophospholipid metabolism	PC(42:11)	1	6402.226563	6323.555664	6901.165039	4902.097656	7908.300781	7895.091797	8709.102539	7151.788086	9814.545898	7677.525391	8368.679688	10032.25195	6530.668945	7735.321777	7838.501953	5721.570313	6039.035645	6666.550781	7339.538086	7647.74707	8948.616211	6477.527344	7130.953125	7484.954102	7405.337891	4894.407227	7149.428711	7644.329102	4699.115723	4476.313477	8025.105469	7148.418945	9598.453125	8910.02832	8810.242188	8283.326172	7739.083496	7789.123047	5517.605469	19646.22656	7809.715332	8927.113281	7490.57959	7868.211914	7805.044922	7866.125488
Lipid metabolism	Glycerophospholipid metabolism	PC(42:10)	1	446150.1563	513327.0625	514939.375	380020.3125	614665.625	539826	660144.875	447229.2188	716742.3125	471009.0313	647109.125	791438.3125	385724.9375	464291.3438	568002.875	313377.8125	440553.9063	610730.1875	591495.25	477025.375	622831.625	538924.125	437730.1875	565730.4375	611119.5	390036.1875	414265.5625	502671.8438	365532.1875	407648.8125	578973.75	495909.9063	884586.75	687311.375	795409.25	655719.6875	659392.25	624482.4375	369809.75	1384776.125	554057.25	663992.5625	727815.4375	763187.75	607732	579104.3125
Lipid metabolism	Glycerophospholipid metabolism	PC(42:9)	1	158786.4688	166215.2969	163369.6406	141587.7344	201074.8281	170569.25	213755.1094	162192.125	213313.9219	164624.9219	209398	263867	143596.3906	165428.1875	198173.7969	120453.5781	154498.7344	202402.4219	203256.2188	162272.8125	207985.0938	170042.8438	156349.2656	180352.4375	201483.7969	127289.0547	142238.3906	168371.8125	128503.6563	130855.3125	190749.9688	181204.8281	264474.625	229286.8281	240375.8594	205955.375	199982.75	205811.9531	131600.6094	382639.125	184637.2813	209030.9531	223250.3281	235465.7813	186627.8281	170266.6563
Lipid metabolism	Glycerophospholipid metabolism	PC(46:5)	1	1035.452637	718.0783081	1518.609009	986.6937256	1223.932373	NA	424.4970703	1043.857544	NA	357.696167	766.6311646	1130.047852	301.3886108	570.75	324.6578674	742.6276855	731.118103	649.2947998	462.2803345	526.0494385	470	550.4421387	692.0837402	565.0725708	1049.948608	644.3170166	348.2366943	472.125	592.9017334	977.0834351	865.3324585	800.2092285	562.020813	504.1553955	219.3374939	365.0801392	312.5700989	848.0808105	363.0519104	NA	626.9680786	287.4912415	1018.930725	453.4690247	271.9758911	254.875
Lipid metabolism	Glycerophospholipid metabolism	PS(34:3)	1	3342.67627	3293.214355	2702.005615	3540.805664	2141.082275	2059.013428	2294.852783	3500.339844	1931.755127	1894.159912	2950.758545	2698.99292	2751.425293	2489.559082	1929.206787	2158.015625	2680.292969	3023.462402	3077.534668	4330.369141	3128.547363	2764.942383	2766.925537	2284.610352	3281.229248	4615.612793	2048.645996	2375.613281	NA	1974.480103	5508.417969	3372.594971	3656.134766	4028.326172	3939.552246	3529.36792	2677.849121	5271.755859	2049.137451	3184.503906	2542.054688	3002.626953	3696.071289	1905.907593	3326.362793	3801.039063
Lipid metabolism	Glycerophospholipid metabolism	PS(36:1)	1	51125.47266	53638.67969	48070.17578	57721.23828	47921.88281	72056.84375	61431.64844	44523.39063	73341.52344	79932.10938	47216.33984	44248.64844	88015.88281	46038.37891	70690.35938	60487.18359	50978.99219	44823.9375	51666.39063	39396.23438	41742.12891	48910.00781	48763.52344	36613.27734	34663.58984	43172.89844	54908.92188	49361.0625	55401.33203	52425.43115	69501.38281	46081.36719	52105.21875	47260.79297	41539.48438	41495.85938	37963.49219	41645.125	51467.67969	46141.63672	58889.19922	85006.14063	49735.65625	41883.75	69992.63281	82501.98438
Lipid metabolism	Glycerophospholipid metabolism	PS(DiMe(11,3)/DiMe(11,3)	3	9168.25293	6123.490234	7773.100586	7496.73291	7423.552246	8803.485352	11434.12695	8722.955078	9484.787109	8642.929688	6769.606445	6826.416016	9835.919922	5517.609375	6972.01123	6882.482422	8806.124023	8503.916992	12456.87012	9503.576172	9932.603516	11359.60352	9659.235352	7975.095215	6213.451172	4293.604492	5778.15918	9943.610352	4778.071777	5329.219727	8084.933594	10484.71094	10303.38281	11019.4873	9134.527344	10526.71973	6053.658203	15633.30273	5043.322266	33164.51563	8745.712891	12986.00488	8936.135742	11557.39258	11381.18262	11287.00195
Lipid metabolism	Glycerophospholipid metabolism	PA(32:0)	1	7769.071289	7756.453613	9002.519531	7498.821777	6883.369141	4914.282715	10994.66602	11912.0332	10803.66797	10116.92773	10129.69043	10759.5625	7294.61377	9315.355469	6170.474609	9294.499023	8430.75	12741.29102	11001.95117	11878.41602	10062.61719	10539.52148	8395.839844	8636.40332	7334.000977	5330.06543	6164.394043	7941.885742	5078.381836	8060.092773	7859.039551	11263.39844	15019.69922	8346.545898	11658.86328	13998.6582	8576.043945	20016.19336	5920.697266	14771.27148	17544.66602	7677.605469	8238.625977	11236.50586	7067.193359	9092.589844
Lipid metabolism	Steroid hormone biosynthesis	Cholesterol Sulfate	1	230882.5313	127135.0234	191221.2656	141497.25	164223.2344	300884.0625	319551.5938	120226.0547	434641.4063	301900.7813	162795.8125	190760.0156	333929.5	143013.2656	418140.4375	209868.9063	170718.8906	186843.6563	325562.4063	261499.6719	208079.0938	231097.6094	256093.5313	184219.5156	61969.78516	68248.95313	194250.7344	140401.6719	206310.9219	180943.8125	320875.9063	206106.4844	235242.5469	249009.1094	241953.6094	232853.5156	249409.8594	250627.375	220567.375	310703.625	283377.8125	389930.1875	242511.3594	214268.5938	497036.3438	360740.4063
Lipid metabolism	Fatty amide metabolism, endocannabinoid	Palmitoyl Dopamine	1	3634.895	21796.75	7712.124	10154.19	10136.49	5237.082	15493.2	14562.38	10484.73	14422.75	14152.51	17760.26	11747.86	17079.86	10789.73	14757.42	17602.13	19339.91	6505.007	7940.383	5519.214	10663.51	3560.609	9663.213	7842.919	6009.848	6678.984	4942.652	10452.6	12912	12991.76	10102.56	5059.519	6768.808	6951.962	6816.286	9352.928	17270.17	9432.306	9853.844	8138.122	5281.397	9877.452	1789.596	7456.973	5180.74
Lipid metabolism	Fatty amide metabolism, endocannabinoid	N-Oleoyl Dopamine (OLDA)	1	10699.26	36217.39	25063.81	31882.46	24886.83	70976.45	87513.12	47036.59	52052.84	87674.66	62194.09	58036.59	69654.32	52897.26	69511.71	69547.13	78866.79	45859	35236.22	47000.26	35421.08	2296.736	36173.56	40044.38	27034.4	30907.77	16362.49	35981.11	27998.18	13587.79	42714.78	40018.46	43303.97	41144.59	46892.81	48372.55	36316.77	61541.49	25240.8	35885.47	38224.09	75853.79	23814.88	33892.93	59332.74	46631.48
Keto-Acids and Derivatives	Ketone bodies	Acetoacetic Acid	3	8319.328	2366.221	14606.37	9365.696	5057.392	10477.2	15390.28	2205.923	5971.155	13759.26	2456.104	6477.301	15362.52	8730.696	12007.3	13631.68	10088.14	4236.302	17988.2	17401.05	7451.18	18711.41	10057.32	16285.18	6621.464	6476.731	13724.87	13177.75	9315.993	13029.9	16400.18	17478.37	10293	24799.24	15192.34	12693.92	11546.03	18330.33	15485.96	10713.96	16087.01	10874.98	5151.923	8755.81	17770.77	9836.565
Others	N/A	Myoinositomethyphosphate*	2	263064.125	170131.3906	148945.5625	105857.9063	81317.58594	396739.4063	450234.4688	256154.6719	275118.4688	201332.0938	335675.0938	230074.9531	395291.3438	178578.9219	383580.6875	255868.2813	229014.7344	264589.625	462589.8438	374442.3438	281639.25	247332.7031	370650.3438	209153.8438	86802.11719	67013.39063	314792.75	454427.0625	184441.3906	93231.07813	497048.9375	618225.3125	475740.4688	395905.125	301925.3438	363064.1875	202205.9688	402029.9688	199707.8438	439087.25	408825.8438	475044.625	333229.6563	257366.9688	631295.9375	476299.75
Others	N/A	Salicylic Acid	1	2231299	1298359	1859196	1424829	1549731	2740746	3035672	1171137	4025005	2799221	1661327	1903068	3174058	1442265	3791268	2013323	1664241	1826555	3131636	2536067	2022207	2332743	2410060	1769765	759600.9	844332.1	1962137	1506152	2024344	1804220	3079660	2120106	2292691	2416010	2267033	2306467	2329145	2477612	2118734	2913459	2751597	3679460	2271433	2028383	4677050	3347620
Others	N/A	4-Aminobenzoic Acid	1	3879.020752	646.3137817	3379.831299	1509.542603	2009.078369	3660.120605	3699.727051	727.9484863	1928.711426	3460.121094	1184.129028	2263.915527	5614.650391	1925.888184	4314.328125	2988.825928	2087.840088	1814.480713	3603.485107	5471.460938	3232.185059	4278.65918	3938.087402	4500.68457	2850.621094	2955.974609	3595.458008	3614.64624	1966.220093	2367.424072	5195.972656	3821.499023	2976.930908	5787.63916	5236.161133	4137.353027	3428.838867	3521.748047	2686.526611	NA	2613.095947	3043.277832	2766.205322	3205.893799	4336.937012	2507.401611
Others	N/A	3-Amino-4-Hydroxybenzoic Acid	3	335239	531001.2	321235.1	286990.7	429941.7	273261.5	535861.5	216436.9	235776.1	331604	332193.8	412900.9	312567.3	245822.2	207655.1	260712.1	256715	363788.6	462550.3	377997.8	210726.3	565894.6	318416	135729.5	308549.6	226734.3	229715.7	423325	284024.1	168353.8	312810.1	391664.2	485031.4	417088.5	415695.9	275459.3	246157.4	329961	322538	180508.3	238425.5	270957.3	228912	257513.3	231188.7	193088.2
Others	N/A	Thyrotropin-Releasing Hormone	1	172074.6	96904.93	126612.3	169902.6	200655.4	128588.1	105808.7	152987.6	113761.1	259098.9	151036	117291.1	112082.7	113916.3	129638.3	131482.7	156087.9	198396.9	113827	67322.82	141832.6	95833.33	101102.9	140000.6	62771.06	21525.76	169431.4	122428.5	247523.3	154833.1	72469.64	58833.04	36878.5	110581.4	86031.62	88908.53	93920.64	88620.08	145428.8	101620.7	195297.2	174535.6	220228	177428.2	109542.5	197531.5
Others	N/A	Arabinose	3	1532017	2693294	2859094	2644854	569811.1	2192879	2715452	3514347	1148324	1421590	3921593	2140699	2714728	3755747	1483257	3829369	3371135	1258284	2778547	2741989	1182876	1927148	2062186	882200	1805085	2655850	1551455	2365906	1616900	1104643	1376516	3523249	4213954	3634779	1547590	2277649	1162891	1289988	706567.8	693917.9	2006960	2625211	1989072	1780652	3049180	3184316
Others	N/A	Xylose	3	520084.9	71455.16	129391.8	259760.8	243521.2	546255	447289.6	274138.3	172315.1	138839.9	60442.46	88270.71	434704	101299.4	342482.7	461697.4	368200.1	152721	1493081	937001.1	424021.6	24219.22	465953.7	74954.28	542028.4	45754.46	110377.7	573791.6	23392.8	1243.713	2067578	672761.8	879747.5	1008008	714062.4	423554.1	105250.5	798617.4	58881.82	169531.8	409740.9	1077378	437406.5	365361.4	632452.6	376571.4
Others	N/A	S-Carboxymethycysteine	3	1834.544	15801.45	5019.397	27327.37	13203.57	14613.23	2331.616	8494.75	4731.264	NA	2568.557	NA	12179.75	1218.955	7971.257	7656.559	10445.19	7534.973	1687.19	4254.392	8713.145	11017.91	5788.804	3707.725	938.5879	3147.893	14863.03	8108.579	7014.539	18980.38	1428.946	1942.081	NA	1196.049	1568.498	5802.457	5361.151	1774.566	12003.73	30838.59	1301.723	4167.453	3121.502	10264.64	14039.29	7663.025
Others	N/A	Misoprostol	1	29566.66992	36523.80859	34338.30859	24071.2168	27872.82227	43507.31641	77365.14063	53561.53906	63579.80078	61165.58203	49884.42969	50520.96094	46305.99609	37020.52734	52298.8125	45040.87109	44177.89453	53973.70703	42121.77344	42799.45313	35247.70313	36440.45703	34739.60156	36265.46094	23682.3125	27314.21094	29100.38867	32567.76758	32455.77539	32595.02148	29934.64844	37901.49219	56821.17578	38643.09375	45827.94141	52011.19141	48129.08984	55626.92578	26696.00781	70384.25	51505.49219	64077.38281	36358.60156	35463.0625	62544.66797	47685.89453
Others	N/A	AGGC (N-AcetyS-geranylgeranycysteine )	1	42048.52	35850.2	34288.16	24840.47	51514.9	40494.81	35300.93	65846.2	11082.93	75356.72	35784.95	30462.82	15047.41	33050.14	23526.12	61258.39	40674.83	43917.15	50199.36	23055.93	25832.16	20025.55	19515.32	25502.22	12847.19	14359.02	35590.06	35186.84	35122.02	29895.57	7795.624	30390.98	28924.87	36344.61	22716.15	28878.67	17055.37	40968.42	22983.82	59324.8	70933.33	61279.72	45462.81	50139.16	24938.3	74733.75
Others	N/A	2-Fluoropalmitic Acid	1	74566.46	64221.84	72312.41	63576.66	10113.18	46047.47	79779.76	55302.05	40353.71	71452.01	69811.98	49424.12	12431.53	36052.84	36102.24	65986.88	75811.56	48557.97	102111.8	93634.03	38253.48	62099.92	38850.55	17497.65	46234.84	66352.17	39384.83	73424.56	41849	22809.04	123761.3	65227.49	74866.53	87806.86	57818.19	66294.95	40683.92	3693.19	28172.45	68218.71	57583.19	90406.75	44503.97	46039.83	85868.17	76519.96
Amino acids	N/A	N-GlycosylGSH	2	1988.120483	1919.573364	1974.675293	2171.152588	2464.799561	2364.28418	2816.928955	1992.240845	2444.754639	2687.162598	1560.374146	2495.482178	4277.91748	2713.601807	3010.793213	2763.557129	2633.330811	1779.078857	4095.668701	12368.82031	3635.523193	6981.585449	4248.963867	3486.620361	6577.225586	5448.862305	3406.568115	3567.765625	2683.968506	2269.570313	10797.4248	7002.246582	6093.614746	8105.863281	6261.42041	4319.682129	3628.360107	5036.070801	3360.154297	3222.588867	2812.26001	2839.001709	3310.270752	3216.528076	4621.172363	2164.648193
[truncated: 19 more columns]
