# Supplementary material for: The DNA demethylase TET1 modifies the impact of maternal folic acid status on embryonic brain development
Source: EMBO Rep. 2024 Nov 22;26(1):175–99. doi: 10.1038/s44319-024-00316-1 (PMC11724065; doi:10.1038/s44319-024-00316-1)
Supplement: Supplementary file 8 — Source data Fig. 3 [file 44319_2024_316_MOESM8_ESM.zip › Soure data_Figure 3/Figure 3G/2wayANOVA_filtered_interaction_mean.csv]

SuperPathway	SubPathway	Compound.Name	Confidence.of.metabolite.annotation	X.1ppm_HET_F_43	X.1ppm_HET_F_44	X.1ppm_HET_F_45	X.1ppm_HET_M_46	X.1ppm_HET_M_47	X.1ppm_HET_M_48	X.1ppm_KO_F_49	X.1ppm_KO_F_50	X.1ppm_KO_F_51	X.1ppm_KO_M_52	X.1ppm_KO_M_53	X.1ppm_KO_M_54	X.1ppm_WT_F_37	X.1ppm_WT_F_38	X.1ppm_WT_F_39	X.1ppm_WT_M_40	X.1ppm_WT_M_41	X.1ppm_WT_M_42	X30ppm_HET_F_7	X30ppm_HET_F_8	X30ppm_HET_F_9	X30ppm_HET_M_10	X30ppm_HET_M_11	X30ppm_HET_M_12	X30ppm_KO_F_13	X30ppm_KO_F_14	X30ppm_KO_F_15	X30ppm_KO_M_16	X30ppm_KO_M_17	X30ppm_KO_M_18	X30ppm_WT_F_1	X30ppm_WT_F_2	X30ppm_WT_F_3	X30ppm_WT_M_4	X30ppm_WT_M_6	X3ppm_HET_F_26	X3ppm_HET_F_27	X3ppm_HET_M_28	X3ppm_HET_M_29	X3ppm_HET_M_30	X3ppm_KO_F_31	X3ppm_KO_F_32	X3ppm_KO_F_33	X3ppm_KO_F_34	X3ppm_KO_M_35	X3ppm_KO_M_36
Amino acids	Leucine degradation	3-Hydroxymethylglutaric Acid	1	NA	420094.6	124798.4	NA	168076	8633.035	31521.73	135973.5	27460.88	13682.59	207649	216130.8	29616.61	197955.8	38171.25	18633.31	10599.28	13816.27	112170	39562.49	18600.73	303175.1	19186	65361.98	575539.1	595150.8	NA	NA	NA	NA	217089.9	119939.1	105703.3	197139.6	55328.64	NA	NA	152050	NA	93691.45	NA	107390	125907.6	154142.4	38848.18	10307.13
Amino acids	Alanine, aspartate, and glutamate metabolism	N-Acetylaspartic Acid	1	7540869.511	5911277.198	6140868.068	5636792.045	8166718.243	7646551.047	8444102.662	6782943.829	7390190.373	6871073.063	6564824.251	6468068.916	7851889.631	6110641.164	7923056.507	7397692.611	6727970.719	7149515.834	7892489.986	6467856.627	7498458.042	6457294.623	6598304.264	6886064.411	6212432.148	5683829.494	7037961.559	7080224.015	6191414.941	4614827.133	8372871.148	6895957.77	7087241.889	7529656.405	7806450.941	6515937.927	6307998.946	7962683.789	6359550.034	8277868.159	7971034.763	8489336.035	7364622.684	8092145.497	7803138.073	7375517.334
Amino acids	Histidine metabolism	Histamine	1	2339.451904	2782.220215	1453.380981	1660.114136	1819.485718	1932.680908	2015.102905	1679.452026	2279.242188	2167.829346	2347.476318	2326.958496	1629.595703	2118.062744	1858.358521	3147.182861	1928.069092	1608.125	2483.506836	1661.786743	1804.100464	1750.537354	1852.555542	1510.374023	3504.063232	4839.653809	3560.688965	2484.067139	1886.000366	1907.98584	2339.074463	1767.616821	1865.859741	1918.652954	1454.869873	1841.800049	2076.05249	2200.896973	1887.612793	2262.24585	2213.296143	2576.890137	2088.4729	2090.513672	3011.019775	1592.159424
Amino acids	Cysteine and methionine metabolism	Methionine	1	2349907.5	2090070.625	2400117	1824681.125	2392777.195	2071448	2757741.554	2235766.25	1905602.299	1983468.75	2585169.5	2916957.498	2279702.674	2397569	2235918.019	2550747	2436026.772	2445843	2281099.25	2310021.94	2360160	2616717.522	2230296.48	2240651	1851019.422	1249974.435	2422599.5	2478516.476	2065092.875	1982201.25	2346918.185	2601429.816	2724718.669	2829636.061	2426342.25	2304454.026	2264016.029	2432048.5	2131689.235	2776227.702	2008024.75	2312649	2214311	2512178.886	2316481.753	1850117.5
Amino acids	Alanine, aspartate, and glutamate metabolism	N-Acetylaspartiylglutamate	1	27047.89453	35356.98438	31943.25	28983.46875	32322.47852	46601.93359	50366.71875	34557.32422	39764.46484	42401.87891	51795.39844	56872.0625	35643.14844	43698.125	39550.42969	33776.40625	44546.12109	38176.51563	31028.63867	32507.22656	31280.56641	42951.20703	30873.81641	28855.8125	30131.73438	34443.76563	20210.2793	29398.83984	33000.91797	35066.76172	25774.61914	38518.73047	40557.46484	35787.24609	38657.40234	30269.48438	30806.16016	33708.07031	34864.75781	41509.01563	28362.19531	45112.14453	30632.59961	46201.27344	35862.61719	41312.56641
Amino acids	Glycine, serine and threonine metabolism	Threonine	1	1089678.875	1050006.375	1530083.375	943054.25	781789.3125	1605086.25	2264311.5	1310188.875	2072354.375	1768191.375	1152848.5	952179	1969720	1172855.125	1569886	1161939.375	1395212.125	988770.3125	1736196.375	1413334.5	1125490.625	1636664.25	1187976.375	801020.6875	857393.9375	1156438.625	1133416.125	1471031.5	737504.625	900980.1875	1587321	1415218.876	1948664.5	1516470.5	1552925	840865.1875	1088689.5	1142632.25	1262061.25	2785466.5	972983.4375	2313736.25	1142543.375	1051821.375	2121226	2019056.25
Amino acids	Alanine, Aspartate, and Glutamate metabolism	Glutamine	1	630860.75	840783.0625	1033301.125	122272.9531	719568	619150.375	928118.125	471029.2813	408715.8125	988704.6875	1193422.375	765475.3125	659878.625	340559.375	158620.5156	86421.39844	514436.8438	343442.3438	737237.3125	1235253.375	826125.6875	881434	1212084.125	458654	1161708.625	1010798.375	841423.625	809101.875	1020435.563	242177.5156	1562186.75	1504528.25	1051063.375	952756.25	298578.8438	1064362.375	437759.4063	1729743.25	900707.6875	881832.9375	912390.1875	720079.125	463724.8125	376957.5	441041.8438	1152390.25
Amino acids	Arginine and Proline metabolism	Argininosuccinic Acid	1	12412.28418	16895.75977	25910.61914	10197.47949	25083.83398	14976.28906	18109.21289	14715.45117	24786.80664	24106.37109	16653.35938	28478.36523	18016.53906	12108.63672	14588.01172	9940.234375	17433.60156	28084.08984	19353.34375	30713.07227	22201.89844	14532.41309	18918.75	15328.36719	25710.73633	15367.8877	9846.981323	14388.38574	19313.64063	7407.025391	14545.125	19100.63672	19506.82227	20354.89844	36141.34375	27179.66406	25646.03906	27842.04492	21445.4668	26020.34766	16010.54297	23250.75977	22208.91602	26830.13477	17298.75586	20551.55273
Amino sugar and nucleotide sugar metabolism	Amino sugar metabolism	Glucosamine 6-Sulfate	1	18674265	7801450	13898007	14782586	16185624	17552520	19198319	12520636	14810573	9442594	12228288	10656257	15227183	14240645	16513443	17851986	15963885	14609763	20428723	19591623	25563732	19849804	19279393	18038879	8147972	3030680	16846669	20269488	12378396	11295472	22132550	20062646	21114758	19052242	22505370	17869899	16320299	19601376	12610851	24714299	16868229	16119366	16422795	20593787	18911742	16934502
Amino sugar and nucleotide sugar metabolism	Nucleotide sugar metabolism	UDP-Glucose	1	1993706.75	1605886.125	1588497.625	1651602.375	1470314.125	1572867.125	1762984.125	1886523.125	1179307.875	1502964.625	1601786	1395667.375	1705236.625	1568317.375	1422404.25	2106996.75	1907651	1300396.125	2527069	2082296.625	1705259.5	676093.625	1692948.625	1122018	1686797.75	2109159	1350839	1957236.25	1112160.5	458761.75	2565428.25	2021940.25	2089739.875	2319435	1816948	1662594.25	1228681.5	2197590.25	1175975.25	1623639.375	1832716.375	2014489.625	1730128.75	1494631.625	1847238	1765478.5
Amino sugar and nucleotide sugar metabolism	Nucleotide sugar metabolism	dTDP-Glucose	1	19378.13867	18330.00586	19733.02344	18510.07813	8767.245117	15212.73145	20100.05469	20057.97656	15975.36426	18278.94141	15918.31055	14211.88965	19157.66797	15942.63574	14037.11621	20169.70117	17950.08008	14408.75586	23557.65234	20352.62891	15035.35938	14958.33594	18160.35156	11678.82715	13073.62793	19704.95117	15975.13867	19284.93164	16015.86133	10696.05078	22660.60156	19725.21484	19962.13281	23410.62891	16127.41699	18631.60938	13197.75586	21352.90625	16613.67969	15440.18555	19681.88086	20730.53906	16967.74609	12599.19922	19642.96094	18923.76172
Carbohydrate metabolism	Fructose and mannose metabolism	Galactose	1	3915642	2469908	2130506	1565778	1181481	5764566	6665471	3702423	3884156	3010190	4756696	3136628	5836589	2573488	5479962	3742936	3243061	3793469	6789451	5417585	3956899	3561028	5544447	3019314	1261219	1029993	4642805	6639718	2717851	1412412	7636564	8975758	6940451	5772050	4275718	5231573	2869494	5990277	2973845	6154457	6006862	6896620	4768308	3675460	9324731	6982370
Cofactor, vitamin and antioxidant metabolism	Glutathione metabolism	GSSG	1	1238751.319	1031236.179	998737.4946	678533.3218	837440.3757	930344.9482	1303220.833	1112218.588	986932.8884	1014531.708	1014874.438	833945.875	1212398.478	950512.8718	721619.1406	1099440.227	1235620.835	955269.9097	1439000.363	1396710.609	1006491.797	1366087.61	1152293.627	680919.0981	1027461.211	1130204.125	916512.7175	1245830.536	780595.25	561745	1479620.443	1250876.366	1194523.316	1428740.632	1002893.548	1086707.677	767518.1707	1326676.88	948066.6682	655732.665	1099816.116	1304718.701	891725.5325	842377.637	1280248.701	1130869.7
Cofactor, vitamin and antioxidant metabolism	Glutathione metabolism	GSH	1	547790.6875	427141.0938	306910.625	331677.375	202458.3281	95715.94531	161516.7656	403582.7813	NA	465770.5625	187270.6406	85790.29688	118300.6328	245490.8281	93889.21875	495616.625	258277.3594	163269.6094	303079.5938	56380.41797	126078.8359	137833.6719	127444.1172	207387.6875	NA	107592.3281	514964.5938	302475.9063	719865.4375	710092.4375	170720.6406	162167.7969	139895.5313	101323.5703	33895.53125	88841.50781	114365.1328	177132.4375	241575.6563	23056.05469	600018.25	251196.9688	248396.2813	197604.4844	159494.2188	302801.875
Energy metabolism	Pentose phosphate pathway	Ribose	1	478660.4	251755.4	270011.7	363401	307522.3	227262.9	327075.4	288882.7	215820.7	216853.2	450431.5	249871.5	217887.4	304424	184192.4	299712	315428.1	325497.3	424308	269818.2	270485.7	231653.8	233475.1	257662.6	243567.1	186229.7	264233.8	411920	228427.8	132141.1	429413.6	332170	341901.7	348393.2	399330.2	260103.2	225055.8	326263	180033.7	201064.3	292288.8	302470.7	337941.3	341976.3	258989.5	235675
Energy metabolism	Citrate cycle (TCA cycle), Succinic acid metabolite	2-Methylglutaric Acid	1	4881541	7025964	6608247	5253891	7376806	4915374	5996164	7039951	7061983	4357020	5310475	7143567	5543930	7295238	3852883	7905257	7329904	6701920	8610820	5201983	4508540	12302130	5663485	4737130	3958953	3912531	4948338	5959626	5597479	4121426	5249971	7037274	7917565	8001849	8596393	6243471	7176566	6874143	5398994	6710865	6330207	5659586	5548645	8470972	5654221	5018167
Energy metabolism	Pentose and glucuronate interconversions	Galacturonic Acid	1	47350.98	225773.1	57863.82	76114.81	105575.3	13309.89	49219.21	109324.7	10845.9	15601.52	173267.6	128857.2	40029.99	160364.1	25356.92	57184.71	74362.11	94251.29	95162.97	57365.3	83944.09	169710.3	36301.14	176656.3	3317861	13109534	240206.2	352658.3	70321.67	123775.7	83328.99	112782.3	79169.49	104628.8	57952.13	139837.2	79143.65	164308.1	56126.56	51050.03	65334.76	50950.78	100484.3	94591.88	38643.01	24560.96
Glycylate and dicarboxylate metabolism	Glyoxylate and dicarboxylate metabolism	Glyceric Acid	1	1854076.116	1192959.857	1658458.578	1629967.709	1462906.303	1769507.099	2104662.318	1673883.758	1762459.358	1553168.579	2195413.346	1716881.251	1927048.039	2072388.725	1587423.383	1971874.542	2210404.631	1704573.35	2042225.275	2231206.95	1471810.506	1826813.998	2108784.568	1039553.923	1833696.131	1678216.845	1546182.189	1932821.609	1211997.56	1368247.276	2256448.131	2105912.443	2725766.504	1880125.602	2117484.084	1778967.228	1388426.706	1742260.256	1563743.94	2442682.349	1335819.893	1800815.018	1487171.525	1735744.111	1915099.247	1862897.196
Glycylate and dicarboxylate metabolism	Glyoxylate and dicarboxylate metabolism	Glyoxylic Acid	1	31526.88	36522.08	25453.41	29512.35	27852.88	20991.03	17151.39	14274.57	9038.665	21608.58	28864.93	37062.36	9291.199	14786.49	15892.67	18153.33	18472.85	31593.47	29016.28	15704.2	25689.88	38342.92	18217.73	29676.01	111270.7	96760.57	16833.26	19900.54	11707	26131.07	27157.9	20142.28	19286.04	20417.88	21798.1	23705.14	10235.8	21919.3	16059.1	27943.35	15365.2	12240.81	13784.59	24630.71	17824.59	12530.49
Lipid metabolism	Glycerophospholipid metabolism	PC 40:6	1	708831.4375	737943.75	731739.125	687609.5625	846533.4375	701511.75	912041.625	691792.25	861150.375	774854.25	859429.75	938358.25	771899.9375	735501.5	944573.25	672879	734957.0625	878540.5	828207.0625	767478.125	800796.25	769692.5625	709195.25	840666.0625	882340.1875	688891.0625	687630.75	741767.25	632941.4375	806102.375	897919.0625	767565.625	967793.875	911720.75	931302.0625	898490.8125	795506.625	843801.125	665469.625	903733.125	830141.3125	853603.8125	810595.3125	952948.3125	747259.125	779104
Lipid metabolism	Glycerophospholipid metabolism	PC 42:7	1	171672.6094	148562.8906	165338.1875	170664.3125	199155.2188	146317.7656	156146.7813	166938.125	153487.5313	147954.3125	192030.2188	238956.4688	145904.6563	173761.4688	178735.7344	158961.0938	160874.6094	181859.25	185454.1094	165918.9531	183187.5781	151518.9219	157720.3438	184101.6563	202986	132376.7969	142286.0625	167668.4844	136425.7813	130866.5313	200165.3125	176756.0625	222686.8281	210165.4688	212509.2344	188997.5938	183951.8906	175142.875	136865.0625	199100.7031	170007.4688	159569.4531	187135.2656	200609.4531	141478.6563	145061.9375
Lipid metabolism	Glycerophospholipid metabolism	PC 40:8	1	844742.875	860299.125	902465.125	632256.25	951243.3125	884063.0625	1005718	873344.4375	959231.75	746181.625	1064545.875	1235725.75	659652.3125	863562.4375	876437.25	660656.5625	840454.125	870774.875	977242.3125	825997.625	968731.1875	785676.3125	784711.5625	993108.5	952704.6875	764200.25	752763.5	887144.375	694584.75	694233.625	1066454.375	818723.4375	1254880.875	1116883.875	1072303.25	992313.625	1126422	1054352.75	660973.875	1698976.25	997858.125	996786.875	1211265.5	1058118.25	978684.9375	826963.4375
Lipid metabolism	Glycerophospholipid metabolism	PC 42:9	1	158786.4688	166215.2969	163369.6406	141587.7344	201074.8281	170569.25	213755.1094	162192.125	213313.9219	164624.9219	209398	263867	143596.3906	165428.1875	198173.7969	120453.5781	154498.7344	202402.4219	203256.2188	162272.8125	207985.0938	170042.8438	156349.2656	180352.4375	201483.7969	127289.0547	142238.3906	168371.8125	128503.6563	130855.3125	190749.9688	181204.8281	264474.625	229286.8281	240375.8594	205955.375	199982.75	205811.9531	131600.6094	382639.125	184637.2813	209030.9531	223250.3281	235465.7813	186627.8281	170266.6563
Lipid metabolism	Glycerophospholipid metabolism	PC P-34:4	3	7519.540527	4498.555664	4913.834961	4299.891602	6260.717773	5063.48584	5530.30957	3995.603516	5636.555176	4491.96582	5036.333008	6579.147461	4436.591309	4425.433105	5328.61377	3995.462158	4444.894531	4767.091309	7212.400879	7117.359375	5448.086914	8219.361328	6429.309082	6521.93457	6518.751953	6235.954102	5242.25	6137.747559	3953.643066	3899.272949	9429.268555	5546.390137	8528.644531	7384.362305	7154.482422	5899.89209	6136.583008	6209.360352	4835.898438	6800.269531	5693.552246	6338.707031	6110.074219	7123.538086	6544.727539	6245.905273
Lipid metabolism	Glycerophospholipid metabolism	PC 42:8	1	188998.0469	185817.0938	198584.5313	176668.75	243984.5625	173206.4063	211078.9375	209238.8906	228280.6875	167641.0313	262736.4375	316091.1875	155624.9375	199540.1719	231097.7813	147130.625	180050.7656	232001.4844	223585.6875	180458.6875	214667	207606.0313	161560.75	242220.1094	217345.5	174490.1406	148314.1875	176453.7656	148814.5938	166392.125	233970.4375	191471.3281	292112.125	232606.4063	257105.8281	251341.3906	271308.875	233391.0625	147909.3594	320104.9688	223460.6875	207227.7969	295914.8438	257344.0938	195452.2656	176670.625
Lipid metabolism	Fatty Acid metabolism, Branched fatty acids	Isovaleric Acid	1	50844.12	28500.28	71125.95	35050.97	40962.74	49078.45	106217.4	43797.68	43194.68	46645.12	44733.68	53292.17	68161.72	42520.29	42179.44	41853.81	62933.85	56231.92	66974.73	124664.2	88465.11	76084.04	69160.91	37997.53	46731.27	31303.01	27545.51	52626.29	26534.6	31864.1	95089.94	100672.4	40392.95	88872.1	79044.76	89922.46	64878.26	99587.7	43692.96	120810.9	40715.99	55623.29	54911.88	51189.68	79829.9	48333.5
Lipid metabolism	Glycerophospholipid metabolism	PC 40:7	1	710150.125	816013.4375	747236.25	843117.375	946488.5	980118.875	1041755.625	765313.8125	928965.75	893456.5	900215.25	1073830.25	910364.625	768635.9375	1065286.125	759314.875	774015.125	931147.75	889624.8125	806622.5	959543.5	814539.875	789538.25	869775.625	896561.0625	628914.75	700398	804448.1875	699143.625	713942.9375	906422.4375	811648.375	1120101.125	973451.3125	1062086	890825.875	838465.25	879043.25	740504.6875	1505046.5	825370.6875	1034563.125	861628.9375	1003690.375	791413.25	882626
Lipid metabolism	Glycerophospholipid metabolism	PC 44:9	1	98669.125	82392.97656	101481.2656	76501.94531	119805.8906	61452.95313	85649.78125	92587.03125	95091.9375	66737.60156	127047.4063	156661.4219	64441.5	95721.96875	87843.0625	61019.1875	82282.02344	112745.1875	106453.6719	86999.27344	93058.67188	89677.85156	75434.1875	107211.4531	98564.92188	82588.80469	64907.13672	81829.42969	64826.78125	72542.89063	103406.4531	86253.5625	130559.3594	112710.2734	130509.125	111237.5469	120856.5078	100199.0313	63543.40625	128907.1406	95493.03906	89555.28125	142964.6406	123412.0469	80466.38281	71651.71875
Lipid metabolism	Glycerophospholipid metabolism, neurotransmitter	Acetylcholine	1	19038.57617	17122.89453	6307.452148	4438.706055	10128.09766	23569.5293	8469.943359	6428.356934	5893.774902	21796.01953	8288.033203	5203.680176	9761.832031	7318.655762	10334.25781	6672.529785	9298.37207	2902.048584	11879.65918	7118.575195	5902.90918	16258.3584	7451.486816	6271.572754	18710.55664	32570.89063	32655.60547	26972.28711	11830.59961	11763.76074	118887.6797	20200.49023	20236.26172	13442.03223	5560.272949	21263.3418	5256.084961	19234.32031	17349.60156	12329.10938	9823.31543	31003.24023	11448.0459	7555.707031	18650.43555	23471.91211
Lipid metabolism	Glycerophospholipid metabolism	Glycerol 1-Phosphoserine	1	56447.4375	60908.1875	52192.83594	94149.61719	55460.19141	67009.51563	70760.17969	61749.89453	64696.74219	69096.5625	50955.92578	NA	70418.60938	47100.74609	63964.64453	72256.02344	62944.375	53501.01563	61394.97656	59882.40625	48936.54297	62305.83594	57669.03125	42587.15625	38416.05078	27526.46094	56407.73438	57712.62109	44715.88672	32785.12891	NA	55171.10938	64183.23047	79969.21875	53559.84766	51887.35547	45133.07813	75707.57813	51972.49219	57768.63281	62242.00781	73862.82813	55693.33203	48775.57813	79918.59375	56744.30469
Lipid metabolism	Glycerophospholipid metabolism	PS 34:3	1	3342.67627	3293.214355	2702.005615	3540.805664	2141.082275	2059.013428	2294.852783	3500.339844	1931.755127	1894.159912	2950.758545	2698.99292	2751.425293	2489.559082	1929.206787	2158.015625	2680.292969	3023.462402	3077.534668	4330.369141	3128.547363	2764.942383	2766.925537	2284.610352	3281.229248	4615.612793	2048.645996	2375.613281	NA	1974.480103	5508.417969	3372.594971	3656.134766	4028.326172	3939.552246	3529.36792	2677.849121	5271.755859	2049.137451	3184.503906	2542.054688	3002.626953	3696.071289	1905.907593	3326.362793	3801.039063
Lipid metabolism	Glycerophospholipid metabolism	Cytidine diphosphate choline	1	165927.2188	262650.75	172195.6094	159723.0625	247405.4375	184383.9063	281106.1875	113464.4375	133302.9063	184668.4375	190340.5781	285672.9063	161010.875	132876.7813	151069.9688	147680.3906	139787.5938	228108.2344	228537.0469	195653.5469	133724.0938	276866.1875	169337.9688	90500.01563	192429.1563	121937.2031	123759.3047	206544.4688	145950.6094	102431.9453	162352.0938	204412.875	259185.5938	205090.0313	272088.5938	161420.0469	167538.3281	171673.5625	173259.5469	109703.0625	133357.7656	131978.9063	204070.4844	182658.9531	120829.0859	119619.9297
Lipid metabolism	Glycerophospholipid metabolism	PC 42:10	1	446150.1563	513327.0625	514939.375	380020.3125	614665.625	539826	660144.875	447229.2188	716742.3125	471009.0313	647109.125	791438.3125	385724.9375	464291.3438	568002.875	313377.8125	440553.9063	610730.1875	591495.25	477025.375	622831.625	538924.125	437730.1875	565730.4375	611119.5	390036.1875	414265.5625	502671.8438	365532.1875	407648.8125	578973.75	495909.9063	884586.75	687311.375	795409.25	655719.6875	659392.25	624482.4375	369809.75	1384776.125	554057.25	663992.5625	727815.4375	763187.75	607732	579104.3125
Lipid metabolism	Glycerophospholipid metabolism	LPC 22:0	1	5160.692871	3578.20752	3813.597168	1900.059448	3656.252686	5174.025879	5323.668945	3102.893799	4699.065918	3676.245361	3070.4021	3436.493652	4764.09082	3504.747314	6059.386719	2872.012695	3207.69043	3175.486084	5944.019043	5560.500977	3431.26709	6124.587891	4408.81543	3324.715088	4921.407715	4553.664063	3306.547852	4635.802246	2196.230225	2474.938477	6471.513184	5540.821289	6382.296875	5295.575684	5682.573242	4442.240234	3773.186523	3584.654297	3682.039063	6806.410156	4013.273926	6623.855469	4332.636719	4075.45459	5927.216797	5732.51709
Lipid metabolism	Carnitine metabolism	Methylglutarylcarnitine	1	23588	23669.43359	23423.12109	25906.7793	24412.22656	44384.98828	44108.64063	17678.85938	32722.42188	37834.90234	18466.5625	23848.14258	48497.92188	19739.75391	42715.58984	28187.34961	28977.86133	28843.15625	42440.19531	39834.10156	29520.49219	51850.96094	27660.59375	26159.57031	24570.11523	36015.19531	21038.17188	27235.05859	23994.9082	14245.40527	43278.26172	34245.86328	41968.40625	36770.32422	46002.31641	28325.20508	31747.48438	29864.91406	28506.97852	55497.48828	26088.70703	51355.10156	29387.43555	29704.0293	41567.66016	39529.13672
Lipid metabolism	Glycerophospholipid metabolism	PA 32:0	1	7769.071289	7756.453613	9002.519531	7498.821777	6883.369141	4914.282715	10994.66602	11912.0332	10803.66797	10116.92773	10129.69043	10759.5625	7294.61377	9315.355469	6170.474609	9294.499023	8430.75	12741.29102	11001.95117	11878.41602	10062.61719	10539.52148	8395.839844	8636.40332	7334.000977	5330.06543	6164.394043	7941.885742	5078.381836	8060.092773	7859.039551	11263.39844	15019.69922	8346.545898	11658.86328	13998.6582	8576.043945	20016.19336	5920.697266	14771.27148	17544.66602	7677.605469	8238.625977	11236.50586	7067.193359	9092.589844
Lipid metabolism	Carnitine metabolism	Carnitine	1	11900653	10485306.44	11014574.88	12194725.72	11539887.88	12558350.5	14765933.22	11032628.39	12265469.41	11811119.84	11635099.23	11951008.95	13123042.87	10819804.03	12359824	12460501.3	12614360.72	11924068.11	13325270.86	12806277.76	12389983.02	14842383.87	11477805.53	11516721.3	12223781.12	13021394.58	11478767.86	13448877.32	10627039.16	8797161.665	14022294.57	12652513.67	13500555.55	12654727.37	13174208.68	12200346.39	11986075.01	12600135.73	10618195.67	14169111.89	12378049.2	12635054.85	12080046.43	12876503.85	12893748.38	12819325.36
Lipid metabolism	Glycerophospholipid metabolism	PC 42:11	1	6402.226563	6323.555664	6901.165039	4902.097656	7908.300781	7895.091797	8709.102539	7151.788086	9814.545898	7677.525391	8368.679688	10032.25195	6530.668945	7735.321777	7838.501953	5721.570313	6039.035645	6666.550781	7339.538086	7647.74707	8948.616211	6477.527344	7130.953125	7484.954102	7405.337891	4894.407227	7149.428711	7644.329102	4699.115723	4476.313477	8025.105469	7148.418945	9598.453125	8910.02832	8810.242188	8283.326172	7739.083496	7789.123047	5517.605469	19646.22656	7809.715332	8927.113281	7490.57959	7868.211914	7805.044922	7866.125488
Lipid metabolism	Glycerophospholipid metabolism	PE P-38:1	3	9114.135742	10247.52441	10834.7832	12246.29688	12572.21094	12795.55371	9787.009766	11111.12207	11186.53223	10763.87891	11203.91504	11168.23828	11286.72266	8606.348633	11456.92969	8973.324219	12933.53516	12825.41406	11616.54688	12656.34375	13681.3418	12841.78223	10898.85254	9847.800781	14828.14258	11125.67383	7510.004395	10328.44238	8777.112305	5236.168457	14728.20605	11945.73145	12488.3252	11456.17969	13495.28516	11920.63965	11766.5918	9132.003906	8568.980469	15237.0332	7760.735352	12745.58789	11397.24512	14471.75098	10468.09082	12325.15918
Lipid metabolism	Glycerophospholipid metabolism	PC 30:0	1	1476238.625	1329162	1409271.375	1533828.375	1426084	2296520.75	2021583.25	1485249.75	1684089	1590615.625	1547213.5	1763246.5	1701930.375	1418773.75	2048351.25	1549133.625	1390179.75	1503838	1547550.25	1439062.25	1441447	1493181.875	1425515	1422622.25	1353142.75	1419245.125	1423692	1415788.25	1460109.625	1626884.5	1549936.75	1439671.875	1649969.25	1659068.125	1864939.75	1446204.25	1668100.5	1540027.5	1395011.25	1858813.875	1738575.125	2084006.25	1529074.5	1616365.75	1761443.125	1844381.125
Others	N/A	3-Methyloxindole	1	1708821	1576368	1313751	1419643	1838377	1628611	1705233	1631102	1306113	1674817	1351543	1383429	1676874	1298098	1554384	1656073	1472848	1515509	2045165	1627157	1737685	1160907	1567048	1255027	1086410	541784.4	1210611	1467484	1229594	745445.3	1690700	1758878	1768954	1911156	1732948	1505108	1126680	1952092	1290963	1399513	1868073	1726466	1604309	1742399	1486093	1479100
Others	N/A	Xylose	3	520084.9	71455.16	129391.8	259760.8	243521.2	546255	447289.6	274138.3	172315.1	138839.9	60442.46	88270.71	434704	101299.4	342482.7	461697.4	368200.1	152721	1493081	937001.1	424021.6	24219.22	465953.7	74954.28	542028.4	45754.46	110377.7	573791.6	23392.8	1243.713	2067578	672761.8	879747.5	1008008	714062.4	423554.1	105250.5	798617.4	58881.82	169531.8	409740.9	1077378	437406.5	365361.4	632452.6	376571.4
Others	N/A	Phenylacetaldehyde	1	1607653	1340764	1093392	1319663	1476730	1284350	1198427	1492100	945755.7	1350343	1243016	1176289	1272479	1112723	1228826	1562607	1286071	1110624	1762511	1384924	1413738	532574.3	1313983	1068313	948726.2	488801.2	1120096	1336506	1026375	502641.7	1259719	1425124	1495505	1551963	1416760	1283196	1001231	1473822	1046513	1167690	1653704	1479439	1429062	1357380	1326835	1327603
Others	N/A	Salicylic Acid	1	2231299	1298359	1859196	1424829	1549731	2740746	3035672	1171137	4025005	2799221	1661327	1903068	3174058	1442265	3791268	2013323	1664241	1826555	3131636	2536067	2022207	2332743	2410060	1769765	759600.9	844332.1	1962137	1506152	2024344	1804220	3079660	2120106	2292691	2416010	2267033	2306467	2329145	2477612	2118734	2913459	2751597	3679460	2271433	2028383	4677050	3347620
Others	N/A	Glucaric Acid	1	82017.06	65208.88	83724.19	23474.71	26828.35	51185.84	44475.38	31212.42	25980.55	34177.55	34874.96	27572.57	38883.01	29863.41	72888	39560.48	29558.35	34800.21	38053.93	34917.3	29372.81	49545.95	41730.93	20662.65	35244.35	63710.68	31430.2	96341.08	29429.56	16529.04	52992.3	46584.45	53886.56	47648.52	65750.66	33850.3	65088.32	45100.13	67717.26	73034.12	36915.02	47839.92	31309.31	67470.77	54726.73	27819.23
Others	N/A	Nonanoic Acid	1	3203.733	5330.843	10154.84	9480.977	10304.98	9941.464	20112.82	15048.96	17799.28	11396.04	22679.84	24405.13	14824.42	12591.99	12377.77	10767.32	14420.25	28442.85	20011.06	11924.51	14225.33	NA	17091.74	13076.18	3441.672	NA	5618.426	12364.98	10571.11	6120.715	4553.458	10834.11	13295.56	8037.515	21077.81	16711.6	14863.14	15751.4	4529.257	12906.29	15159.38	14953.8	17153.67	9209.085	22664.92	13687.64
Purine and pyrimidine metabolism/nucleotide metabolism	Purine metabolism	Purine	1	79034.69531	237748.9565	109375.731	113038.332	137874.8638	36218.81543	56199.13574	136844.335	42021.51074	84187.97705	222820.2603	206711.6855	63015.84814	133178.1367	84401.43115	108650.666	112701.1616	142754.0225	118074.7295	52575.19092	72321.14575	86277.55371	40632.98828	144937.3779	530232.7615	584767.9951	90292.38477	197419.3989	61887.23193	103716.0303	138388.5938	155442.356	87222.89209	85656.6792	58124.49365	125127.0708	143695.2637	172800.8501	77154.17383	167199.2563	52764.74512	69252.06152	158933.8164	124249.3833	59731.99902	34637.44287
Purine and pyrimidine metabolism/nucleotide metabolism	Purine metabolism	Adenine	1	869233.3608	1132726.086	1029940.392	1038603.745	1278043.301	1039375.332	1139506.305	962817.8318	948464.7563	1134239.423	1131981.306	1436559.332	792840.062	890304.4993	973389.335	1020376.806	1008272.254	952795.311	995111.5059	755143.8054	991539.8262	1097735.363	898350.3279	728801.3877	639826.7908	593421.5435	625346.1123	871459.8093	859845.7742	622819.1265	712348.625	785368.8438	980838.0049	864579.4124	1050467.587	854048.9341	981595.5181	891421.2529	770542.5603	1200379.361	802252.051	1049300.552	1107821.204	1072385.399	723557.2671	986331.6973
Purine and pyrimidine metabolism/nucleotide metabolism	Pyrimidine metabolism	Beta-Alanine	1	3749.325928	6621.54541	5106.245605	5221.180176	4161.412415	5912.41748	5220.311829	4873.109375	4181.264221	5491.66925	4417.760742	5183.772156	5866.976074	4277.368652	5255.341309	4543.594238	4998.8302	5408.339355	3999.555054	4309.316467	6720.215332	4623.411682	4358.189941	4388.535156	4414.735718	4714.71875	3295.945801	4092.949951	3506.017822	3135.874023	5508.34375	7001.868652	5053.705139	4717.538818	5341.273438	5333.736816	4820.455078	5153.993652	3971.826172	7156.78125	4903.791504	5852.016602	6349.342773	4885.310547	4485.847412	5043.086426
Purine and pyrimidine metabolism/nucleotide metabolism	Purine metabolism	SAICAR	1	63432.19	70662.75	48951.49	58182.92	47019.35	82156.79	98837.29	95029.5	62405.78	32473.62	40070.33	37645.4	75192.19	44044.93	71396.8	64107.53	60638.09	115036.7	99946.77	63183.9	76482	113812.7	61789.66	59019.82	47446.39	71183.15	23684.92	62895.77	27917.17	7934.396	65209.51	86107.27	98915.03	90537.59	83107.06	67306.48	56478.52	71904.71	25771.21	95015.57	64203.13	72092.08	47285.89	69838.16	92965.19	53541.13
Purine and pyrimidine metabolism/nucleotide metabolism	Pyrimidine metabolism	Deoxyuridine	1	20803759	11278429	25452376	17395721	22803773	22144171	26079080	15645455	17251947	15707112	26935541	27408656	20130525	26157545	20409435	21034144	25312192	22070127	27368461	21843501	17329906	23729453	21127253	25979604	23166162	21733572	16480796	24354510	13433729	10400786	28802018	24390623	31177751	25766406	32647415	16852907	24318499	17804980	16207680	26479771	11792507	18656939	23660813	29503023	18908955	19295153
Purine and pyrimidine metabolism/nucleotide metabolism	Purine metabolism	Adenylosuccinate	1	37178.40234	64033.30469	57182.76953	36442.52344	78804.64844	72859.85156	119050.3984	41383.69922	60554.59766	110815.7813	46226.46484	109437.1719	90720.35156	63286.58203	64721.92188	80644.15625	116372.1797	91811.46094	69405.95313	87578.00781	55304.25	97179.95313	86936.16406	54231.01953	73431.125	50402.42969	29119.04688	65651.71875	48641.57031	27767.70117	64638.43359	77090	67026.16406	64212.23828	90390.78906	55104.56641	60391.23438	65099.00781	66812.00781	19629.80273	36269.96484	81305.23438	55923	77177.88281	47747.39453	51038.65625
[truncated: 19 more columns]
