# Supplementary material for: The DNA demethylase TET1 modifies the impact of maternal folic acid status on embryonic brain development
Source: EMBO Rep. 2024 Nov 22;26(1):175–99. doi: 10.1038/s44319-024-00316-1 (PMC11724065; doi:10.1038/s44319-024-00316-1)
Supplement: Supplementary file 9 — Source data Fig. 6 [file 44319_2024_316_MOESM9_ESM.zip]

Archive with 6 entries (3 files):
- Soure data_Figure 6/
- Soure data_Figure 6/Figure 6C/
- Soure data_Figure 6/Figure 6C/Slc46a1 qPCR.xlsx
- Soure data_Figure 6/Figure 6D/
- Soure data_Figure 6/Figure 6D/ACTB-labelled.tif
- Soure data_Figure 6/Figure 6D/PCFT-labelled.tif
