# Supplementary material for: The DNA demethylase TET1 modifies the impact of maternal folic acid status on embryonic brain development
Source: EMBO Rep. 2024 Nov 22;26(1):175–99. doi: 10.1038/s44319-024-00316-1 (PMC11724065; doi:10.1038/s44319-024-00316-1)
Supplement: Supplementary file 9 — Source data Fig. 6 [file 44319_2024_316_MOESM9_ESM.zip › Soure data_Figure 6/Figure 6C/Slc46a1 qPCR.xlsx]

## Sheet: Slc46a1
WT	KO
1	0.71
0.782	0.587
0.535	0.551
0.766	0.376
0.485	0.405
0.577	0.291
